# Supplementary material for: Potential biomarker proteins for aspiration pneumonia detected by shotgun proteomics using buccal mucosa samples: a cross-sectional case–control study
Source: Clin Proteomics. 2023 Mar 9;20:9. doi: 10.1186/s12014-023-09398-w (PMC9996945; doi:10.1186/s12014-023-09398-w)
Supplement: Supplementary file 1 — Additional file 1: Table S1. Characteristics of the 12 patients. Table S2. Detected Proteins. (P values were calculated by ANOVA and adjusted by the Benjamini–Hochberg method in Proteome Discoverer software version 2.2.0.388 (Thermo Fisher Scientific).). Table S3. 602 proteins with high confidence (FDR) and high coverages (>50%). (P values were calculated using protein abundance (columns F-Q) by Mann–Whitney U test.). Table S4. Correlation between days post-onset and the proteins. (P values were calculated by Spearman's test). [file 12014_2023_9398_MOESM1_ESM.xlsx]

## Sheet: TableS1
Table S1. Characteristics of the 12 patients.
Patient	Sex	Age	Hight	Weight	BMI	CRP	WBC	Alb	Teeth	Score of Oral Health Assessment Tool (OHAT)	underlying disease	Days post-onset	History of AP	Route of nutrition ingestion	Treatmenf of antibiotics	Buccal mucosa state	Intraoral bleeding	Records about symptom(s) of pneumoniae on admission
AP1	F	84	151	34.6	15.1748	10.52	9500	3.6	20	0	cardiogenic cerebral infarction	12	No	oral	Cefmetazol	Not dried	No	Sepsis
AP2	M	93	145	31.5	14.9822	10.08	12970	2.4	0	3	Alzheimer's disease	1	Yes	oral	Cefotiam	Not dried	No	Right lower lobe pneumonia
AP3	M	89	165	41.6	15.2801	2.41	3900	No data	0	3	Parkinson's syndrome	8	Yes	oral	Ampicillin	Not dried	No	Upper lobe pneumonia/ left lower lobe pneumonia
AP4	F	93	145	32.9	15.6	2.57	7330	2.8	2	3	Alzheimer's disease	18	Yes	oral	-	Not dried	No	Pneumonia on both sides of lung / SPO2 92%
AP5	M	79	169	44.1	15.4	3.95	10440	2.3	15	7	Parkinson's syndrome	13	Yes	vein	Meropenem	Not dried	No	Pyothorax / Loculated pleural effusion in right side
AP6	M	85	151.5	34.4	15	0.4	4260	No data	4	3	Parkinson's syndrome	4	Yes	oral	Ampicillin	Not dried	No	Bronchitis / Pneumonitis image negative
Ctrl1	F	88	137	29.8	15.8772	6.64	15830	1.4	0	3	Alzheimer's disease	-	No	missing	Ampicillin	Not dried	No	No record
Ctrl2	M	73	165	51	18.7328	0.04	7810	4.1	0	0	Lacunar infarction	-	No	oral	-	Not dried	No	No record
Ctrl3	M	93	140	48.2	24.5918	4.04	3700	No data	0	1	cardiogenic cerebral infarction	-	No	enteral	-	Not dried	No	No record
Ctrl4	F	78	155	53.6	22.3	0.06	6180	4.3	28	0	atherothrombotic brain infarction	-	No	oral	-	Not dried	No	No record
Ctrl5	M	72	160	64.3	25.1	0	6780	1.4	0	2	spinal cord injury	-	No	oral	-	Not dried	No	No record
Ctrl6	M	66	173	68.2	22.8	0.05	11130	No data	21	1	Lacunar infarction	-	No	oral	-	Not dried	No	No record

## Sheet: TableS2
Table S2. Detected Proteins. (P values were calculated by ANOVA and adjusted by the Benjamini–Hochberg method in Proteome Discoverer software version 2.2.0.388 (Thermo Fisher Scientific).)
Protein FDR Confidence: Combined	Accession	Description	Exp. q-value: Combined	Sum PEP Score	Coverage [%]	# Peptides	# PSMs	# Unique Peptides	# Protein Groups	# AAs	MW [kDa]	calc. pI	Score Sequest HT: Sequest HT	# Peptides (by Search Engine): Sequest HT	# Razor Peptides	Abundance Ratio: (Sample) / (Control)	Abundance Ratio Adj. P-Value: (Sample) / (Control)	Abundance Ratio Variability [%]: (Sample) / (Control)	Abundances (Grouped): Sample	Abundances (Grouped): Control	Abundances (Grouped) CV [%]: Sample	Abundances (Grouped) CV [%]: Control	Abundance: F1: Sample	Abundance: F2: Sample	Abundance: F3: Sample	Abundance: F7: Sample	Abundance: F8: Sample	Abundance: F9: Sample	Abundance: F4: Control	Abundance: F5: Control	Abundance: F6: Control	Abundance: F10: Control	Abundance: F11: Control	Abundance: F12: Control	Found in Sample: [S1] F1: Sample	Found in Sample: [S2] F2: Sample	Found in Sample: [S3] F3: Sample	Found in Sample: [S7] F7: Sample	Found in Sample: [S8] F8: Sample	Found in Sample: [S9] F9: Sample	Found in Sample: [S4] F4: Control	Found in Sample: [S5] F5: Control	Found in Sample: [S6] F6: Control	Found in Sample: [S10] F10: Control	Found in Sample: [S11] F11: Control	Found in Sample: [S12] F12: Control	Modifications
Low	Q8IUI8	Cytokine receptor-like factor 3 [OS=Homo sapiens]	0.063	1.394	2	1	1	1	1	442	49.7	5.14	1.69	1	0	100	1.42751e-16		200		29.45			339724		221140	64867.8	361058							Not Found	Peak Found	Not Found	High	Peak Found	Peak Found	Not Found	Not Found	Not Found	Not Found	Not Found	Not Found
High	Q9Y5P4-3	Isoform 3 of Collagen type IV alpha-3-binding protein [OS=Homo sapiens]	0.002	4.947	2	1	1	1	1	752	83.7	6.27	2.69	1	0	100	1.42751e-16		200		137.32					77122.9	1.6939e+06	630987							Not Found	Not Found	Not Found	Peak Found	Peak Found	High	Not Found	Not Found	Not Found	Not Found	Not Found	Not Found
High	Q99622	Protein C10 [OS=Homo sapiens]	0.002	3.831	14	1	1	1	1	126	13.2	5.14	2.74	1	0	100	1.42751e-16		200							157269									Not Found	Not Found	Not Found	High	Not Found	Not Found	Not Found	Not Found	Not Found	Not Found	Not Found	Not Found
High	Q15813-2	Isoform 2 of Tubulin-specific chaperone E [OS=Homo sapiens]	0	8.795	3	1	1	1	1	578	64.8	7.27	3.27	1	0	100	1.42751e-16		200		63.44				222547	176080	13476.9	151784							Not Found	Not Found	Peak Found	Peak Found	Peak Found	High	Not Found	Not Found	Not Found	Not Found	Not Found	Not Found
High	Q8NI32-2	Isoform 2 of Ly6/PLAUR domain-containing protein 6B [OS=Homo sapiens]	0	9.144	7	1	2	1	1	207	23.3	7.94	2.67	1	0	100	1.42751e-16		200								354618								Not Found	Not Found	Not Found	High	High	Not Found	Not Found	Not Found	Not Found	Not Found	Not Found	Not Found
High	Q9UHJ6	Sedoheptulokinase [OS=Homo sapiens]	0.001	5.532	4	2	2	2	1	478	51.5	6.83	1.69	2	0	100	1.42751e-16		200		25.5			815306				550192							Not Found	Peak Found	Not Found	Not Found	Not Found	High	Not Found	Not Found	Not Found	Not Found	Not Found	Not Found
High	Q9UKQ2-1	Disintegrin and metalloproteinase domain-containing protein 28 [OS=Homo sapiens]	0.002	4.514	1	1	1	1	1	775	87.1	6.95	3.03	1	0	100	1.42751e-16		200					546004											Not Found	High	Not Found	Not Found	Not Found	Not Found	Not Found	Not Found	Not Found	Not Found	Not Found	Not Found
High	Q8WV99	AN1-type zinc finger protein 2B [OS=Homo sapiens]	0.008	2.845	3	1	2	1	1	257	28	6.92	1.88	1	0	100	1.42751e-16		200		9.96					261031	190438	549710							Not Found	Not Found	Not Found	High	Peak Found	High	Not Found	Not Found	Not Found	Not Found	Not Found	Not Found
High	Q5T2T1	MAGUK p55 subfamily member 7 [OS=Homo sapiens]	0.001	6.195	2	1	1	1	1	576	65.5	7.14	3.75	1	0	100	1.42751e-16		200						854191										Not Found	Not Found	High	Not Found	Not Found	Not Found	Not Found	Not Found	Not Found	Not Found	Not Found	Not Found
High	Q9GZU8	Protein FAM192A [OS=Homo sapiens]	0.004	3.196	4	1	1	1	1	254	28.9	5.45	1.61	1	0	100	1.42751e-16		200		50.31		1.36045e+06		1.52242e+06		1257293	2.75512e+06							Peak Found	Not Found	Peak Found	Not Found	High	Peak Found	Not Found	Not Found	Not Found	Not Found	Not Found	Not Found
High	Q92974	Rho guanine nucleotide exchange factor 2 [OS=Homo sapiens]	0.002	5.115	2	2	2	2	1	986	111.5	7.27	5.02	2	0	100	1.42751e-16		200		116.39		2.99503e+06	236814											High	Peak Found	Not Found	Not Found	Not Found	Not Found	Not Found	Not Found	Not Found	Not Found	Not Found	Not Found
High	Q15555	Microtubule-associated protein RP/EB family member 2 [OS=Homo sapiens]	0	9.539	8	3	9	2	1	327	37	5.57	5.78	3	0	100	1.42751e-16		200		93.5					147434		1.25173e+06							Not Found	Not Found	Not Found	Peak Found	Not Found	High	Not Found	Not Found	Not Found	Not Found	Not Found	Not Found
Medium	O75955	Flotillin-1 [OS=Homo sapiens]	0.015	2.368	2	1	1	1	1	427	47.3	7.49	1.98	1	0	100	1.42751e-16		200						1.30518e+06										Not Found	Not Found	High	Not Found	Not Found	Not Found	Not Found	Not Found	Not Found	Not Found	Not Found	Not Found
High	Q96HR9	Receptor expression-enhancing protein 6 [OS=Homo sapiens]	0.002	5.26	6	1	1	1	1	211	23.4	8.56	3	1	0	100	1.42751e-16		200						266063										Not Found	Not Found	High	Not Found	Not Found	Not Found	Not Found	Not Found	Not Found	Not Found	Not Found	Not Found
High	P22090	40S ribosomal protein S4, Y isoform 1 [OS=Homo sapiens]	0	35.086	19	7	30	1	1	263	29.4	10.24	73.77	7	0	100	1.42751e-16		200									587040							Not Found	Not Found	Not Found	Not Found	Not Found	High	Not Found	Not Found	Not Found	Not Found	Not Found	Not Found
High	P83111-1	Serine beta-lactamase-like protein LACTB, mitochondrial [OS=Homo sapiens]	0.002	5.355	3	1	1	1	1	547	60.7	8.53	3.04	1	0	100	1.42751e-16		200						326703										Not Found	Not Found	High	Not Found	Not Found	Not Found	Not Found	Not Found	Not Found	Not Found	Not Found	Not Found
High	Q96A72	protein mago nashi homolog 2 [OS=Homo sapiens]	0	20.106	39	4	6	4	1	148	17.3	6.39	20.7	4	0	100	1.42751e-16		200		89.24		264486	388329	2.02873e+06		160182	1.10106e+06							Peak Found	Peak Found	High	High	Peak Found	High	Peak Found	Peak Found	High	Peak Found	Peak Found	Peak Found
High	Q9H7D7	WD repeat-containing protein 26 [OS=Homo sapiens]	0	10.708	5	2	2	2	1	661	72.1	6.16	4.25	2	0	100	1.42751e-16		200									511980							High	Not Found	Not Found	Not Found	Not Found	High	Not Found	Not Found	Not Found	Not Found	Not Found	Not Found
High	O43795	Unconventional myosin-Ib [OS=Homo sapiens]	0	40.479	7	5	6	5	1	1136	131.9	9.38	20.92	5	0	100	1.42751e-16		200		57.59				2.38523e+06			986262							Peak Found	Peak Found	High	Peak Found	Not Found	High	Peak Found	Peak Found	Peak Found	Peak Found	Peak Found	Peak Found
High	Q14498-1	RNA-binding protein 39 [OS=Homo sapiens]	0.002	4.038	3	1	1	1	1	530	59.3	10.1	2.88	1	0	100	1.42751e-16		200		20.49						131609	485530							Not Found	Not Found	Not Found	Not Found	Peak Found	High	Not Found	Not Found	Not Found	Not Found	Not Found	Not Found
High	P00813	adenosine deaminase [OS=Homo sapiens]	0	19.623	19	4	4	4	1	363	40.7	5.95	11.74	4	0	100	1.42751e-16		200		100.84					2.53576e+06		735784							Not Found	Not Found	Not Found	High	Not Found	Peak Found	Not Found	Not Found	Not Found	Not Found	Not Found	Not Found
High	Q86SF2	N-acetylgalactosaminyltransferase 7 [OS=Homo sapiens]	0.002	4.662	2	1	1	1	1	657	75.3	7.11	2.99	1	0	100	1.42751e-16		200		109.14			1.4285e+06			64891.4								Not Found	High	Not Found	Not Found	Peak Found	Not Found	Not Found	Not Found	Not Found	Not Found	Not Found	Not Found
Medium	Q9NPA2	Matrix metalloproteinase-25 [OS=Homo sapiens]	0.038	1.697	2	1	1	1	1	562	62.5	8.56	2.24	1	0	100	1.42751e-16		200		57.19		1.09204e+06	350400	363606										High	Peak Found	Peak Found	Not Found	Not Found	Not Found	Not Found	Not Found	Not Found	Not Found	Not Found	Not Found
High	Q9UHD0-2	Isoform 2 of Interleukin-19 [OS=Homo sapiens]	0	8.829	8	1	1	1	1	215	24.6	7.85	5.19	1	0	100	1.42751e-16		200		19.74		2.04164e+06	964827	1.29381e+06		493533	1.53607e+06							Peak Found	Peak Found	Peak Found	Not Found	High	Peak Found	Not Found	Not Found	Not Found	Not Found	Not Found	Not Found
High	Q9Y3X0	coiled-coil domain-containing protein 9 [OS=Homo sapiens]	0.007	2.967	2	1	1	1	1	531	59.7	5.4	2.16	1	0	100	1.42751e-16		200		66.55		1.70188e+06	325301	789413		142573								High	Peak Found	Peak Found	Not Found	Peak Found	Not Found	Not Found	Not Found	Not Found	Not Found	Not Found	Not Found
High	Q13405	39S ribosomal protein L49, mitochondrial [OS=Homo sapiens]	0	6.355	8	1	1	1	1	166	19.2	9.45	3.95	1	0	100	1.42751e-16		200							638197									Not Found	Not Found	Not Found	High	Not Found	Not Found	Not Found	Not Found	Not Found	Not Found	Not Found	Not Found
High	O95352	Ubiquitin-like modifier-activating enzyme ATG7 [OS=Homo sapiens]	0	10.047	4	2	2	2	1	703	77.9	6.24	5.4	2	0	100	1.42751e-16		200						210399										Not Found	Not Found	High	High	Not Found	Not Found	Not Found	Not Found	Not Found	Not Found	Not Found	Not Found
High	P23786	Carnitine O-palmitoyltransferase 2, mitochondrial [OS=Homo sapiens]	0	7.136	4	3	3	3	1	658	73.7	8.18	5.06	3	0	100	1.42751e-16		200		80.58			93303.4		55646.3		337501							Not Found	Peak Found	Peak Found	Peak Found	Not Found	High	Not Found	Not Found	High	Not Found	Not Found	Not Found
High	O43548-1	Protein-glutamine gamma-glutamyltransferase 5 [OS=Homo sapiens]	0	10.048	3	2	2	2	1	720	80.7	6.44	7.34	2	0	100	1.42751e-16		200									657027							Not Found	Not Found	Not Found	Not Found	Not Found	High	Not Found	Not Found	High	Not Found	Not Found	Not Found
High	Q10981-1	Galactoside 2-alpha-L-fucosyltransferase 2 [OS=Homo sapiens]	0.001	5.795	7	1	2	1	1	343	39	8.54	6.58	1	0	100	1.42751e-16		200		16.83				332890			257275							Not Found	Not Found	High	Not Found	Not Found	High	Not Found	Not Found	Not Found	Not Found	Not Found	Not Found
High	P61966	AP-1 complex subunit sigma-1A [OS=Homo sapiens]	0	13.434	16	2	2	2	1	158	18.7	5.73	6.79	2	0	100	1.42751e-16		200						565912										Not Found	Not Found	High	Peak Found	Peak Found	Peak Found	Not Found	Not Found	Peak Found	Peak Found	Peak Found	Peak Found
Low	Q9NRS6	sorting nexin-15 [OS=Homo sapiens]	0.051	1.519	4	1	1	1	1	342	38.3	5.19	1.69	1	0	100	1.42751e-16		200		9.31			2705146	2.34698e+06										Not Found	Peak Found	High	Not Found	Not Found	Not Found	Not Found	Not Found	Not Found	Not Found	Not Found	Not Found
Medium	P53803	DNA-directed RNA polymerases I, II, and III subunit RPABC4 [OS=Homo sapiens]	0.016	2.281	12	1	1	1	1	58	7	9.06	1.92	1	0	100	1.42751e-16		200		47.78		550435		536694		451795	898921							Peak Found	Not Found	Peak Found	Not Found	High	Peak Found	Not Found	Not Found	Not Found	Not Found	Not Found	Not Found
High	Q9UBM7	7-dehydrocholesterol reductase [OS=Homo sapiens]	0.002	4.27	3	2	4	2	1	475	54.5	8.7	8.41	2	0	100	1.42751e-16		200		100.19				3.68643e+06			617491							Peak Found	Not Found	High	Not Found	Not Found	High	Peak Found	Peak Found	High	Not Found	Not Found	Not Found
High	Q9BXJ4-3	Isoform 3 of Complement C1q tumor necrosis factor-related protein 3 [OS=Homo sapiens]	0	7.621	6	2	2	2	1	319	35.2	7.17	4.79	2	0	100	1.42751e-16		200		101.17					1.9939e+06	109613	1.10202e+06							Not Found	Not Found	Not Found	High	Peak Found	Peak Found	Not Found	Not Found	Not Found	Not Found	Not Found	Not Found
Medium	Q86UK0	ATP-binding cassette sub-family A member 12 [OS=Homo sapiens]	0.015	2.309	0	1	3	1	1	2595	293	7.75	6.71	1	0	100	1.42751e-16		200						965238										Peak Found	High	High	Not Found	Not Found	Not Found	High	Peak Found	Peak Found	Not Found	Not Found	Not Found
High	Q01081	Splicing factor U2AF 35 kDa subunit [OS=Homo sapiens]	0.002	4.69	5	1	1	1	1	240	27.9	8.81	2.95	1	0	100	1.42751e-16		200		62.79					101186		455178							Not Found	Not Found	Not Found	Peak Found	Not Found	High	Not Found	Not Found	Not Found	Not Found	Not Found	Not Found
High	Q687X5	Metalloreductase STEAP4 [OS=Homo sapiens]	0.001	5.678	5	1	1	1	1	459	51.9	9.29	3.31	1	0	100	1.42751e-16		200						657462										Not Found	Not Found	High	Not Found	Not Found	Not Found	Not Found	Not Found	Not Found	Not Found	Not Found	Not Found
Low	Q8IVU3-1	Probable E3 ubiquitin-protein ligase HERC6 [OS=Homo sapiens]	0.085	1.166	1	1	1	1	1	1022	115.1	7.96	0	1	0	100	1.42751e-16		200		52.21		1705978	1.15616e+06	386483	345459									High	Peak Found	Peak Found	Peak Found	Not Found	Not Found	Not Found	Not Found	Not Found	Not Found	Not Found	Not Found
High	Q8IZV5	Retinol dehydrogenase 10 [OS=Homo sapiens]	0	7.686	7	2	3	2	1	341	38.1	7.4	7.62	2	0	100	1.42751e-16		200		63.02		90917.8		902092	195034	211827	510899							Peak Found	Not Found	High	Peak Found	Peak Found	High	Not Found	Not Found	Not Found	Not Found	Not Found	Not Found
Medium	P55042	GTP-binding protein RAD [OS=Homo sapiens]	0.02	2.072	4	1	1	1	1	308	33.2	8.88	2.05	1	0	100	1.42751e-16		200		31.17					299505		331375							Not Found	Not Found	Not Found	High	Not Found	Peak Found	Not Found	Not Found	Not Found	Not Found	Not Found	Not Found
High	Q86SX6	Glutaredoxin-related protein 5, mitochondrial [OS=Homo sapiens]	0	8.476	16	2	2	2	1	157	16.6	6.79	7.1	2	0	100	1.42751e-16		200		78.67			244558		2.0693e+06	1.08031e+06								Not Found	Peak Found	Not Found	High	High	Not Found	Not Found	Not Found	Not Found	Not Found	Not Found	Not Found
High	P05186-1	Alkaline phosphatase, tissue-nonspecific isozyme [OS=Homo sapiens]	0.002	3.936	2	1	1	1	1	524	57.3	6.67	2.94	1	0	100	1.42751e-16		200					708172											Not Found	High	Not Found	Not Found	Not Found	Not Found	Not Found	Not Found	Not Found	Not Found	Not Found	Not Found
Medium	Q9NTZ6	RNA-binding protein 12 [OS=Homo sapiens]	0.024	1.921	1	1	2	1	1	932	97.3	8.63	0	1	0	100	1.42751e-16		200		12.79		17824184	17399958											Peak Found	High	High	Not Found	Not Found	Not Found	Peak Found	Peak Found	Peak Found	Not Found	Peak Found	Not Found
Medium	O14530	Thioredoxin domain-containing protein 9 [OS=Homo sapiens]	0.016	2.272	4	1	1	1	1	226	26.5	5.88	0	1	0	100	1.42751e-16		200		11.39					273710	139813	399129							Not Found	Not Found	Not Found	High	Peak Found	Peak Found	Not Found	Not Found	Not Found	Not Found	Not Found	Not Found
Medium	P05556-3	Isoform 3 of Integrin beta-1 [OS=Homo sapiens]	0.022	2.003	3	1	1	1	1	825	91.6	5.44	2.41	1	0	100	1.42751e-16		200									222609							Not Found	Not Found	Not Found	Not Found	Not Found	High	Not Found	Not Found	Not Found	Not Found	Not Found	Not Found
High	Q9UGL9	Cysteine-rich C-terminal protein 1 [OS=Homo sapiens]	0	30.302	51	2	4	2	1	99	9.7	8.66	20.05	2	0	100	1.42751e-16		200		31.15		2.26829e+06		2.86146e+06										High	Not Found	High	Not Found	Not Found	High	Not Found	Not Found	Not Found	Not Found	Not Found	Not Found
High	P51688	N-sulphoglucosamine sulphohydrolase [OS=Homo sapiens]	0	9.334	5	2	2	2	1	502	56.7	6.95	5.95	2	0	100	1.42751e-16		200		26.52			511325		484931	203157	838481							Peak Found	Peak Found	Not Found	High	Peak Found	Peak Found	Not Found	Not Found	Not Found	Peak Found	Peak Found	Peak Found
Low	Q0ZGT2	Nexilin [OS=Homo sapiens]	0.068	1.319	1	1	1	1	1	675	80.6	5.33	0	1	0	100	1.42751e-16		200		34.4		1.55118e+06		1899234	415272	438552	1.04557e+06							Peak Found	Not Found	Peak Found	Peak Found	High	Peak Found	Not Found	Not Found	Not Found	Not Found	Not Found	Not Found
High	Q58FG1	Putative heat shock protein HSP 90-alpha A4 [OS=Homo sapiens]	0	27.187	10	3	48	1	1	418	47.7	5.19	146.7	3	0	100	1.42751e-16		200						190427										Not Found	Not Found	High	Not Found	Not Found	Not Found	Not Found	Not Found	Not Found	Not Found	Not Found	Not Found
High	Q93096	Protein tyrosine phosphatase type IVA 1 [OS=Homo sapiens]	0.003	3.484	5	1	1	1	1	173	19.8	8.97	2.24	1	0	100	1.42751e-16		200		131.01				14761402			553945							Not Found	Not Found	Peak Found	Not Found	Not Found	High	Not Found	Not Found	Not Found	Not Found	Not Found	Not Found
High	O94973-2	Isoform 2 of AP-2 complex subunit alpha-2 [OS=Homo sapiens]	0	16.226	4	2	2	1	1	940	104	6.86	9.61	2	0	100	1.42751e-16		200									446688							Not Found	Not Found	Not Found	Not Found	Not Found	High	Not Found	Not Found	Not Found	Not Found	Not Found	Not Found
Medium	O60487	Myelin protein zero-like protein 2 [OS=Homo sapiens]	0.024	1.94	4	1	1	1	1	215	24.5	7.02	2.14	1	0	100	1.42751e-16		200						697594										Not Found	Not Found	High	Not Found	Not Found	Not Found	Not Found	Not Found	Not Found	Not Found	Not Found	Not Found
Medium	Q9NZH7-2	Isoform 2 of Interleukin-36 beta [OS=Homo sapiens]	0.023	1.993	20	1	1	1	1	157	17.7	9.01	2.51	1	0	100	1.42751e-16		200		66.35		732964		275413	883546	183286	1.40132e+06							Peak Found	Not Found	Peak Found	High	Peak Found	Peak Found	Not Found	Not Found	Not Found	Not Found	Not Found	Not Found
Medium	O15533-3	Isoform 3 of Tapasin [OS=Homo sapiens]	0.045	1.575	2	1	1	1	1	504	53.9	7.23	1.65	1	0	100	1.42751e-16		200		40.49				4.26261e+06	1.34049e+06									Not Found	Not Found	High	Peak Found	Not Found	Not Found	Not Found	Not Found	Not Found	Not Found	Not Found	Not Found
High	P78537	Biogenesis of lysosome-related organelles complex 1 subunit 1 [OS=Homo sapiens]	0	8.545	14	2	2	2	1	153	17.3	9.33	4.04	2	0	100	1.42751e-16		200							628738									Not Found	Not Found	Not Found	High	Not Found	Not Found	Not Found	Not Found	Not Found	Not Found	Not Found	Not Found
High	A0A075B6S6	Immunoglobulin kappa variable 2D-30 [OS=Homo sapiens]	0	11.445	33	2	15	1	1	120	13.2	7.99	55.55	2	0	100	1.42751e-16		200								500376								Not Found	Not Found	Not Found	Not Found	High	Not Found	Not Found	Not Found	Not Found	Not Found	Not Found	Not Found
High	Q8NFU4	follicular dendritic cell secreted peptide [OS=Homo sapiens]	0	7.686	36	1	3	1	1	85	9.7	9.32	12.4	1	0	100	1.42751e-16		200		49.88					802449		665092							Not Found	High	Not Found	High	Not Found	High	Not Found	Not Found	Not Found	Not Found	Not Found	Not Found
High	Q9H1Z4	WD repeat-containing protein 13 [OS=Homo sapiens]	0.001	5.747	4	2	2	2	1	485	53.7	9.14	4.49	2	0	100	1.42751e-16		200		92.68			133933	1.21216e+06	117355	74646.4	975500							Not Found	Peak Found	Peak Found	Peak Found	Peak Found	High	Not Found	Not Found	Not Found	Not Found	Not Found	Not Found
High	Q9NUL5	Repressor of yield of DENV protein [OS=Homo sapiens]	0	6.386	6	1	1	1	1	291	33.1	7.25	3.39	1	0	100	1.42751e-16		200		20.04						300174	621764							Not Found	Not Found	Not Found	Not Found	High	Peak Found	Not Found	Not Found	Not Found	Not Found	Not Found	Not Found
High	Q96S52	GPI transamidase component PIG-S [OS=Homo sapiens]	0.002	5.289	4	1	1	1	1	555	61.6	6.49	3.34	1	0	100	1.42751e-16		200									101418							Not Found	Not Found	Not Found	Not Found	Not Found	High	Not Found	Not Found	Not Found	Not Found	Not Found	Not Found
High	Q9H4A3-7	Isoform 6 of Serine/threonine-protein kinase WNK1 [OS=Homo sapiens]	0.002	3.843	0	1	1	1	1	2833	299.5	6.48	2.34	1	0	100	1.42751e-16		200				3342042												High	Not Found	Not Found	Not Found	Not Found	Not Found	Not Found	Not Found	Not Found	Not Found	Not Found	Not Found
High	Q9BU02-1	Thiamine-triphosphatase [OS=Homo sapiens]	0	9.684	11	2	2	2	1	230	25.6	4.82	5.3	2	0	100	1.42751e-16		200		53.9					1.09264e+06		848044							Not Found	Not Found	Not Found	High	Not Found	Peak Found	Not Found	Not Found	Not Found	Not Found	Not Found	Not Found
High	Q96CS3	FAS-associated factor 2 [OS=Homo sapiens]	0	10.976	8	2	2	2	1	445	52.6	5.62	3.49	2	0	100	1.42751e-16		200		51.87				273737		152623	135523							Not Found	Not Found	High	Not Found	High	Peak Found	Not Found	Not Found	Not Found	Not Found	Not Found	Not Found
Medium	Q32MQ0	zinc finger protein 750 [OS=Homo sapiens]	0.015	2.362	2	1	1	1	1	723	77.3	8.18	2.68	1	0	100	1.42751e-16		200		20.6		1261300		1.36332e+06										High	Not Found	Peak Found	Not Found	Not Found	Not Found	Not Found	Not Found	Not Found	Not Found	Not Found	Not Found
High	Q70IA6-3	Isoform 3 of MOB kinase activator 2 [OS=Homo sapiens]	0.007	2.912	4	1	1	1	1	268	30.2	7.14	2.01	1	0	100	1.42751e-16		200		96.01				354076	113114		1.26626e+06							Not Found	Not Found	Peak Found	Peak Found	Not Found	High	Not Found	Not Found	Not Found	Not Found	Not Found	Not Found
High	O75153	Clustered mitochondria protein homolog [OS=Homo sapiens]	0.008	2.849	1	1	1	1	1	1309	146.6	6.13	1.71	1	0	100	1.42751e-16		200						106224										Not Found	Not Found	High	Not Found	Not Found	Not Found	Not Found	Not Found	Not Found	Not Found	Not Found	Not Found
High	Q5BJD5-1	Transmembrane protein 41B [OS=Homo sapiens]	0	6.715	7	1	1	1	1	291	32.5	9.58	2.8	1	0	100	1.42751e-16		200						401824										Not Found	Not Found	High	Not Found	Not Found	Not Found	Not Found	Not Found	Not Found	Not Found	Not Found	Not Found
High	Q7Z3S9-3	Isoform 3 of Notch homolog 2 N-terminal-like protein [OS=Homo sapiens]	0	26.547	18	3	8	1	1	249	27.3	5.39	32.87	3	0	100	1.42751e-16		200					1.77134e+06											Not Found	High	Not Found	Not Found	Not Found	Not Found	Not Found	Not Found	Not Found	Not Found	Not Found	Not Found
High	P51687	Sulfite oxidase, mitochondrial [OS=Homo sapiens]	0.001	5.702	3	1	1	1	1	545	60.2	6.11	3.93	1	0	100	1.42751e-16		200		50.68		1.671e+06					624494							High	Not Found	Not Found	Not Found	Not Found	Peak Found	Not Found	Not Found	Not Found	Not Found	Not Found	Not Found
High	Q86WQ0-2	Isoform 2 of Nuclear receptor 2C2-associated protein [OS=Homo sapiens]	0.003	3.464	14	1	1	1	1	167	19.2	7.47	3.08	1	0	100	1.42751e-16		200							356910									Not Found	Not Found	Not Found	High	Not Found	Not Found	Not Found	Not Found	Not Found	Not Found	Not Found	Not Found
Low	Q1ED39	Lysine-rich nucleolar protein 1 [OS=Homo sapiens]	0.065	1.346	1	1	1	1	1	458	51.6	9.86	0	1	0	100	1.42751e-16		200		54.54		754823	372856	456014	651028	156815	322629							Peak Found	Peak Found	Peak Found	High	Peak Found	Peak Found	Not Found	Not Found	Not Found	Not Found	Not Found	Not Found
High	O43657	Tetraspanin-6 [OS=Homo sapiens]	0	8.21	10	2	2	2	1	245	27.5	8.1	5.31	2	0	100	1.42751e-16		200		18.45				355677			453900							Not Found	Not Found	High	Not Found	Not Found	High	Not Found	Not Found	Not Found	Not Found	Not Found	Not Found
High	Q5GJ75	Tumor necrosis factor alpha-induced protein 8-like protein 3 [OS=Homo sapiens]	0.002	4.659	4	1	1	1	1	292	32.6	8.59	2.14	1	0	100	1.42751e-16		200							339733									Not Found	Not Found	Not Found	High	Not Found	Not Found	Not Found	Not Found	Not Found	Not Found	Not Found	Not Found
High	Q9Y3Z3	deoxynucleoside triphosphate triphosphohydrolase SAMHD1 [OS=Homo sapiens]	0	10.493	6	2	2	2	1	626	72.2	7.14	6.51	2	0	100	1.42751e-16		200		61.23		464735		946653										Peak Found	Peak Found	High	Peak Found	Peak Found	Peak Found	Not Found	Peak Found	Peak Found	Peak Found	Peak Found	Peak Found
High	Q04864	Proto-oncogene c-Rel [OS=Homo sapiens]	0.002	4.59	2	1	1	1	1	619	68.5	5.86	2.93	1	0	100	1.42751e-16		200		78.21		559754		129848										High	Not Found	Peak Found	Not Found	Not Found	Not Found	Not Found	Not Found	Not Found	Not Found	Not Found	Not Found
High	O75410-2	Isoform 2 of Transforming acidic coiled-coil-containing protein 1 [OS=Homo sapiens]	0	12.709	3	2	3	1	1	817	89.2	4.88	7.74	2	0	100	1.42751e-16		200		21.95		399713	374462		135888	83848.2	366269							Peak Found	Peak Found	Not Found	Peak Found	Peak Found	High	Not Found	Not Found	Not Found	Not Found	Not Found	Not Found
High	P62834	ras-related protein Rap-1A [OS=Homo sapiens]	0	29.768	29	5	27	1	1	184	21	6.67	77.6	5	0	100	1.42751e-16		200									648352							Not Found	Not Found	Not Found	Not Found	Not Found	High	Not Found	Not Found	Not Found	Not Found	Not Found	Not Found
High	Q96B54	Zinc finger protein 428 [OS=Homo sapiens]	0	9.742	15	2	2	2	1	188	20.5	4.17	5.65	2	0	100	1.42751e-16		200		37.81		2.56154e+06				425251								High	Not Found	Not Found	Not Found	High	Not Found	Not Found	Not Found	Not Found	Not Found	Not Found	Not Found
Medium	Q24JP5-2	Isoform 2 of Transmembrane protein 132A [OS=Homo sapiens]	0.019	2.085	1	1	1	1	1	1024	110.1	5.62	0	1	0	100	1.42751e-16		200		92.43		68754.3			149938									Peak Found	Not Found	Not Found	High	Not Found	Not Found	Not Found	Not Found	Not Found	Not Found	Not Found	Not Found
Low	Q17RC7	Exocyst complex component 3-like protein 4 [OS=Homo sapiens]	0.077	1.237	1	1	1	1	1	722	79.8	6.32	1.64	1	0	100	1.42751e-16		200						940844										Not Found	Not Found	High	Not Found	Not Found	Not Found	Not Found	Not Found	Not Found	Not Found	Not Found	Not Found
High	Q9NRD1	F-box only protein 6 [OS=Homo sapiens]	0.002	5.145	3	1	2	1	1	293	33.9	6.09	4.23	1	0	100	1.42751e-16		200		34.81		153002		121377	48544.5	22708.9	162131							Peak Found	Not Found	High	Peak Found	Peak Found	High	Not Found	Not Found	Not Found	Not Found	Not Found	Not Found
High	P17066	Heat shock 70 kDa protein 6 [OS=Homo sapiens]	0	97.08	22	13	226	2	1	643	71	6.14	706.84	13	0	100	1.42751e-16		200		2.43				444253			421357							Not Found	Not Found	Peak Found	High	Not Found	High	Not Found	Not Found	Not Found	Not Found	High	Not Found
High	Q08379	Golgin subfamily A member 2 [OS=Homo sapiens]	0	12.193	3	3	3	3	1	1002	113	5.02	8.37	3	0	100	1.42751e-16		200		68.29			202944	899356			445133							High	Peak Found	High	Not Found	Not Found	High	Not Found	Not Found	Not Found	Not Found	Not Found	Not Found
Low	O95302-3	Isoform 3 of Peptidyl-prolyl cis-trans isomerase FKBP9 [OS=Homo sapiens]	0.074	1.278	1	1	1	1	1	623	69.1	5.31	2.12	1	0	100	1.42751e-16		200		61.21		163746		333455										Peak Found	Not Found	High	Not Found	Not Found	Not Found	Not Found	Not Found	Not Found	Not Found	Not Found	Not Found
Medium	Q9C0C9	(E3-independent) E2 ubiquitin-conjugating enzyme [OS=Homo sapiens]	0.015	2.312	1	1	1	1	1	1292	141.2	5.12	0	1	0	100	1.42751e-16		200		1.54		376820		298333			289154							High	Not Found	Peak Found	Not Found	Not Found	Peak Found	Not Found	Not Found	Not Found	Not Found	Not Found	Not Found
High	Q9UK41-2	Isoform 2 of Vacuolar protein sorting-associated protein 28 homolog [OS=Homo sapiens]	0	7.666	6	1	1	1	1	233	26.4	7.72	4.32	1	0	100	1.42751e-16		200		54.69			633611		529684		263199							Not Found	Peak Found	Not Found	High	Not Found	Peak Found	Not Found	Not Found	Not Found	Not Found	Not Found	Not Found
High	P42768	Wiskott-Aldrich syndrome protein [OS=Homo sapiens]	0	11.365	7	2	2	2	1	502	52.9	6.64	7.31	2	0	100	1.42751e-16		200									526719							Not Found	Not Found	Not Found	Not Found	Not Found	High	Not Found	Not Found	Not Found	Not Found	Not Found	Not Found
High	P36551	Oxygen-dependent coproporphyrinogen-III oxidase, mitochondrial [OS=Homo sapiens]	0	10.398	8	3	4	3	1	454	50.1	8.25	4.94	3	0	100	1.42751e-16		200		55.06				533044	690762		476018							Not Found	Not Found	Peak Found	High	Not Found	High	Not Found	Not Found	High	Not Found	Not Found	Not Found
Low	O95249-1	Golgi SNAP receptor complex member 1 [OS=Homo sapiens]	0.069	1.307	3	1	1	1	1	250	28.6	9.42	0	1	0	100	1.42751e-16		200		17.39		372034	381016		236329	168531	338313							Peak Found	Peak Found	Not Found	Peak Found	High	Peak Found	Not Found	Not Found	Not Found	Not Found	Not Found	Not Found
High	P36915-1	Guanine nucleotide-binding protein-like 1 [OS=Homo sapiens]	0.002	5.056	2	1	1	1	1	607	68.6	5.8	2.9	1	0	100	1.42751e-16		200		29.4		317955	320412	452735										High	Peak Found	Peak Found	Not Found	Not Found	Not Found	Not Found	Not Found	Not Found	Not Found	Not Found	Not Found
High	O60613-1	selenoprotein F [OS=Homo sapiens]	0.001	6.2	8	1	1	1	1	162	17.8	5.03	3.25	1	0	100	1.42751e-16		200		78.16				230364	1.08828e+06	314058	636142							Not Found	Not Found	Peak Found	High	Peak Found	Peak Found	Not Found	Not Found	Not Found	Not Found	Not Found	Not Found
High	Q16643-3	Isoform 3 of Drebrin [OS=Homo sapiens]	0	8.559	3	1	1	1	1	695	76.3	4.51	5.19	1	0	100	1.42751e-16		200		51.71					226491		844517							Not Found	Not Found	Not Found	Peak Found	Not Found	High	Not Found	Not Found	Not Found	Not Found	Not Found	Not Found
High	P31749	RAC-alpha serine/threonine-protein kinase [OS=Homo sapiens]	0.001	5.57	4	1	1	1	1	480	55.7	6.07	3.08	1	0	100	1.42751e-16		200		87.56					84832		624659							Not Found	Not Found	Not Found	Peak Found	Not Found	High	Not Found	Not Found	Not Found	Not Found	Not Found	Not Found
Medium	P41223-2	Isoform 2 of Protein BUD31 homolog [OS=Homo sapiens]	0.021	2.036	7	1	1	1	1	145	17.3	8.87	2.41	1	0	100	1.42751e-16		200		2.66						176704	505540							Not Found	Not Found	Not Found	Not Found	Peak Found	High	Not Found	Not Found	Not Found	Not Found	Not Found	Not Found
Medium	P78545-1	ETS-related transcription factor Elf-3 [OS=Homo sapiens]	0.026	1.869	2	1	1	1	1	371	41.4	5.77	2.3	1	0	100	1.42751e-16		200		71.33			177454			47245.6	465477							Not Found	Peak Found	Not Found	Not Found	Peak Found	High	Not Found	Not Found	Not Found	Not Found	Not Found	Not Found
High	P20810-5	Isoform 5 of Calpastatin [OS=Homo sapiens]	0	723.369	66	47	1149	1	1	756	81.1	5.2	4198.27	47	0	100	1.42751e-16		200		94.55					1810115		622716							Not Found	Not Found	Not Found	High	Not Found	Peak Found	Not Found	Not Found	Not Found	Not Found	Not Found	Not Found
High	Q04206	Transcription factor p65 [OS=Homo sapiens]	0.008	2.796	2	1	1	1	1	551	60.2	5.68	2.49	1	0	100	1.42751e-16		200									388567							Not Found	Not Found	Not Found	Not Found	Not Found	High	Not Found	Not Found	Not Found	Not Found	Not Found	Not Found
High	O94992	Protein HEXIM1 [OS=Homo sapiens]	0	6.95	4	1	1	1	1	359	40.6	4.89	3.79	1	0	100	1.42751e-16		200		121.66				4244161	232472		633024							Not Found	Not Found	Peak Found	Peak Found	Not Found	High	Not Found	Not Found	Not Found	Not Found	Not Found	Not Found
High	Q8WUH1	Protein Churchill [OS=Homo sapiens]	0	8.088	19	2	2	2	1	139	16.1	5.54	5.75	2	0	100	1.42751e-16		200		92.54				196031	885083	138715	492475							Not Found	Not Found	Peak Found	High	Peak Found	Peak Found	Not Found	Not Found	Not Found	Not Found	Not Found	Not Found
High	Q99447-3	Isoform 3 of Ethanolamine-phosphate cytidylyltransferase [OS=Homo sapiens]	0.005	3.106	3	1	1	1	1	407	45.6	6.73	2.85	1	0	100	1.42751e-16		200		1.84		472744		371264										Peak Found	Not Found	High	Not Found	Not Found	Not Found	Not Found	Not Found	Not Found	Not Found	Not Found	Not Found
High	Q15654-1	thyroid receptor-interacting protein 6 [OS=Homo sapiens]	0.002	5.237	3	1	1	1	1	476	50.3	7.37	2.84	1	0	100	1.42751e-16		200									416646							Not Found	Not Found	Not Found	Not Found	Not Found	High	Not Found	Not Found	Not Found	Not Found	Not Found	Not Found
High	Q53FV1	ORM1-like protein 2 [OS=Homo sapiens]	0.005	3.076	7	1	1	1	1	153	17.4	9.64	2.29	1	0	100	1.42751e-16		200						1.83641e+06										Not Found	Not Found	High	Not Found	Not Found	Not Found	Not Found	Not Found	Not Found	Not Found	Not Found	Not Found
Low	Q15742-1	NGFI-A-binding protein 2 [OS=Homo sapiens]	0.076	1.259	2	1	3	1	1	525	56.6	6.96	1.62	1	0	100	1.42751e-16		200		31.14			1.4545e+06	920053										Not Found	High	High	Not Found	Not Found	Not Found	Not Found	Not Found	Not Found	Not Found	Not Found	Not Found
High	P12111	Collagen alpha-3(VI) chain [OS=Homo sapiens]	0.005	3.125	0	1	1	1	1	3177	343.5	6.68	2.9	1	0	100	1.42751e-16		200					793352											Not Found	High	Not Found	Not Found	Not Found	Not Found	Not Found	Not Found	Not Found	Not Found	Not Found	Not Found
Medium	O75635-1	Serpin B7 [OS=Homo sapiens]	0.026	1.894	3	1	1	1	1	380	42.9	6.8	2.45	1	0	100	1.42751e-16		200						246319										Not Found	Not Found	High	Not Found	Not Found	Not Found	Not Found	Not Found	Not Found	Not Found	Not Found	Not Found
Medium	Q9BTY2	Plasma alpha-L-fucosidase [OS=Homo sapiens]	0.016	2.294	2	1	1	1	1	467	54	6.25	1.94	1	0	100	1.42751e-16		200						405389										Not Found	Not Found	High	Not Found	Not Found	Not Found	Not Found	Not Found	Not Found	Not Found	Not Found	Not Found
High	O75312	Zinc finger protein ZPR1 [OS=Homo sapiens]	0	12.351	7	3	4	3	1	459	50.9	4.73	10.58	3	0	100	1.42751e-16		200		90.06					1.28766e+06		494783							Not Found	Not Found	Not Found	High	Not Found	High	Not Found	Not Found	Not Found	Not Found	Not Found	Not Found
High	P08243-1	Asparagine synthetase [glutamine-hydrolyzing] [OS=Homo sapiens]	0.004	3.323	2	1	1	1	1	561	64.3	6.86	1.98	1	0	100	1.42751e-16		200						574807										Not Found	Not Found	High	Not Found	Not Found	Not Found	Not Found	Not Found	Not Found	Not Found	Not Found	Not Found
Medium	Q96CA5	Baculoviral IAP repeat-containing protein 7 [OS=Homo sapiens]	0.012	2.413	6	1	3	1	1	298	32.8	5.66	8.4	1	0	100	1.42751e-16		200		67.4		2122312	1.35894e+06		379576	764804	123045							Peak Found	High	Not Found	Peak Found	High	Peak Found	Not Found	Not Found	Not Found	Not Found	Not Found	Not Found
High	P51888	prolargin [OS=Homo sapiens]	0	16.087	11	3	3	3	1	382	43.8	9.38	6.54	3	0	100	1.42751e-16		200		151.92					57209.5	972278	140189							Not Found	Not Found	Not Found	Peak Found	High	Peak Found	Not Found	Not Found	Not Found	Not Found	Not Found	Not Found
High	Q6P2I3	Fumarylacetoacetate hydrolase domain-containing protein 2B [OS=Homo sapiens]	0.001	5.437	5	1	1	1	1	314	34.6	7.75	3.57	1	0	100	1.42751e-16		200		90.88		43687.8			132123		488593							Peak Found	Not Found	Not Found	Peak Found	Not Found	High	Not Found	Not Found	Not Found	Not Found	Not Found	Not Found
High	Q16719	kynureninase [OS=Homo sapiens]	0	12.103	7	2	2	2	1	465	52.3	7.03	7.33	2	0	100	1.42751e-16		200		62.79				360282	530266									Not Found	Not Found	High	High	Not Found	Not Found	Not Found	Not Found	Not Found	Not Found	Not Found	Not Found
High	Q14669-3	Isoform 3 of E3 ubiquitin-protein ligase TRIP12 [OS=Homo sapiens]	0.004	3.25	1	2	2	2	1	2040	225.4	8.69	3.41	2	0	100	1.42751e-16		200		58.51		1.63819e+06	407515	685060										High	Peak Found	Peak Found	Not Found	Not Found	High	Not Found	Not Found	Not Found	Not Found	Not Found	Not Found
High	P16333-1	Cytoplasmic protein NCK1 [OS=Homo sapiens]	0	16.219	13	5	14	4	1	377	42.8	6.47	30.48	5	0	100	1.42751e-16		200		29.44					1.10735e+06	1.08028e+06	1.77919e+06							Not Found	Not Found	Peak Found	High	High	High	Not Found	Not Found	Not Found	Not Found	Not Found	Not Found
Medium	Q14451-3	Isoform 3 of Growth factor receptor-bound protein 7 [OS=Homo sapiens]	0.023	1.998	2	1	1	1	1	555	62	8.6	2.55	1	0	100	1.42751e-16		200				1.71697e+06												High	Not Found	Not Found	Not Found	Not Found	Not Found	Not Found	Not Found	Not Found	Not Found	Not Found	Not Found
High	Q9P2X0-2	Isoform 2 of Dolichol-phosphate mannosyltransferase subunit 3 [OS=Homo sapiens]	0.002	5.073	10	1	2	1	1	122	13.3	8.35	2.61	1	0	100	1.42751e-16		200						907621										Peak Found	Not Found	High	Not Found	Not Found	Not Found	Peak Found	Not Found	High	Not Found	Not Found	Not Found
High	P51532-1	Transcription activator BRG1 [OS=Homo sapiens]	0.002	3.802	1	1	1	1	1	1647	184.5	7.88	2.38	1	0	100	1.42751e-16		200		8.91					411512	227992								Not Found	Not Found	Not Found	High	Peak Found	Not Found	Not Found	Not Found	Not Found	Not Found	Not Found	Not Found
High	Q08345-5	Isoform 4 of Epithelial discoidin domain-containing receptor 1 [OS=Homo sapiens]	0	6.724	2	1	1	1	1	919	101.7	6.83	3.53	1	0	100	1.42751e-16		200		28.93			613976		521636									Not Found	High	Not Found	Peak Found	Not Found	Not Found	Not Found	Not Found	Not Found	Not Found	Not Found	Not Found
High	Q9UPT5	Exocyst complex component 7 [OS=Homo sapiens]	0.002	5.098	4	2	2	2	1	735	83.3	6.79	2.7	2	0	100	1.42751e-16		200		93.7					51148		436468							Not Found	Not Found	Not Found	Peak Found	Not Found	High	Not Found	Not Found	Not Found	Not Found	Not Found	Not Found
Medium	O75880	Protein SCO1 homolog, mitochondrial [OS=Homo sapiens]	0.023	1.967	5	1	1	1	1	301	33.8	8.88	0	1	0	100	1.42751e-16		200		19.94					183119	80016.5	237817							Not Found	Not Found	Not Found	Peak Found	Peak Found	High	Not Found	Not Found	Not Found	Not Found	Not Found	Not Found
High	P62699	Protein yippee-like 5 [OS=Homo sapiens]	0	6.322	12	1	1	1	1	121	13.8	7.31	2.9	1	0	100	1.42751e-16		200		43.59				234662	312817	141414	224208							Not Found	Not Found	High	Peak Found	Peak Found	Peak Found	Not Found	Not Found	Not Found	Not Found	Not Found	Not Found
High	Q8IU89	Ceramide synthase 3 [OS=Homo sapiens]	0.001	5.854	5	2	3	2	1	383	46.3	7.75	6.63	2	0	100	1.42751e-16		200		33.21				808962			1.28152e+06							Not Found	Not Found	High	Not Found	Not Found	High	Not Found	Not Found	Not Found	Not Found	Not Found	Not Found
Medium	Q9NRN7	L-aminoadipate-semialdehyde dehydrogenase-phosphopantetheinyl transferase [OS=Homo sapiens]	0.013	2.405	3	1	2	1	1	309	35.8	6.8	4.39	1	0	100	1.42751e-16		200		56.43		928778			131811		404176							High	Not Found	Not Found	Peak Found	Not Found	High	Not Found	Not Found	Not Found	Not Found	Not Found	Not Found
Medium	O95248-4	Isoform 4 of Myotubularin-related protein 5 [OS=Homo sapiens]	0.023	1.981	1	1	1	1	1	1893	210.9	7.11	0	1	0	100	1.42751e-16		200		38.92					388673	210331	1.16318e+06							Not Found	Not Found	Not Found	Peak Found	Peak Found	High	Not Found	Not Found	Not Found	Not Found	Not Found	Not Found
High	Q9BTT0	Acidic leucine-rich nuclear phosphoprotein 32 family member E [OS=Homo sapiens]	0	16.571	11	3	3	3	1	268	30.7	3.85	9.42	3	0	100	1.42751e-16		200		38.65			328315	750800			589109							Not Found	Peak Found	High	Peak Found	Peak Found	High	Not Found	Not Found	Not Found	Peak Found	Peak Found	Not Found
Medium	Q9BXP5	serrate RNA effector molecule homolog [OS=Homo sapiens]	0.047	1.556	1	1	1	1	1	876	100.6	5.96	1.7	1	0	100	1.42751e-16		200		22.43		2.64898e+06	2.97029e+06											High	Peak Found	Not Found	Not Found	Not Found	Not Found	Not Found	Not Found	Not Found	Not Found	Not Found	Not Found
High	Q969E8	pre-rRNA-processing protein TSR2 homolog [OS=Homo sapiens]	0	6.469	6	1	1	1	1	191	20.9	4.39	2.88	1	0	100	1.42751e-16		200		14.11					504593		715372							Not Found	Not Found	Not Found	High	Not Found	Peak Found	Not Found	Not Found	Not Found	Not Found	Not Found	Not Found
High	Q86VS8	Protein Hook homolog 3 [OS=Homo sapiens]	0.002	5.041	2	1	1	1	1	718	83.1	5.17	3.4	1	0	100	1.42751e-16		200						391249										Not Found	Not Found	High	Not Found	Not Found	Not Found	Not Found	Not Found	Not Found	Not Found	Not Found	Not Found
High	Q8NBF2-1	NHL repeat-containing protein 2 [OS=Homo sapiens]	0.002	5.011	4	1	1	1	1	726	79.4	5.55	3.22	1	0	100	1.42751e-16		200									151466							Not Found	Not Found	Not Found	Not Found	Not Found	High	Not Found	Not Found	Not Found	Not Found	Not Found	Not Found
High	Q8IUR0	Trafficking protein particle complex subunit 5 [OS=Homo sapiens]	0.003	3.41	19	2	2	2	1	188	20.8	9.66	2.2	2	0	100	1.42751e-16		200		74.14		794149		260883	113984	40632	181963							High	Not Found	Peak Found	Peak Found	High	Peak Found	Not Found	Not Found	Not Found	Not Found	Not Found	Not Found
High	P02461	Collagen alpha-1(III) chain [OS=Homo sapiens]	0.003	3.535	1	1	2	1	1	1466	138.5	6.61	5.36	1	0	100	1.42751e-16		200					2.27011e+06											Not Found	High	Not Found	Not Found	Not Found	Not Found	Not Found	Not Found	Not Found	Not Found	Not Found	Not Found
High	P10620	Microsomal glutathione S-transferase 1 [OS=Homo sapiens]	0	7.062	19	2	2	2	1	155	17.6	9.39	7.89	2	0	100	1.42751e-16		200						1.60594e+06										Not Found	Not Found	High	Not Found	Not Found	Not Found	Not Found	Not Found	Not Found	Not Found	Not Found	Not Found
High	P52594-4	Isoform 4 of Arf-GAP domain and FG repeat-containing protein 1 [OS=Homo sapiens]	0	8.338	4	2	2	1	1	584	60.7	8.56	6.62	2	0	100	1.42751e-16		200		15.77						254257	559995							Not Found	Not Found	Not Found	Not Found	Peak Found	High	Not Found	Not Found	Not Found	Not Found	Not Found	Not Found
High	Q13643	four and a half LIM domains protein 3 [OS=Homo sapiens]	0.007	2.897	4	1	1	1	1	280	31.2	6.2	2.29	1	0	100	1.42751e-16		200		75.92		1.83685e+06		1.31591e+06		44689.8								High	Not Found	Peak Found	Not Found	Peak Found	Not Found	Not Found	Not Found	Not Found	Not Found	Not Found	Not Found
High	P63027	Vesicle-associated membrane protein 2 [OS=Homo sapiens]	0	10.152	21	2	2	2	1	116	12.7	8.13	6.46	2	0	46.832	3.32043e-08	10.11	180.3	19.7	13.17	132.73					554359	1.84124e+06		18754.2	2.14371e+06				Not Found	Not Found	Not Found	Not Found	High	Peak Found	Not Found	Peak Found	High	Not Found	Not Found	Not Found
High	Q9H0U3	Magnesium transporter protein 1 [OS=Homo sapiens]	0.003	3.687	6	2	2	2	1	335	38	9.63	4.51	2	0	34.736	1.88851e-14	0	194.4	5.6					6924109				165361						Not Found	Not Found	High	Not Found	Not Found	High	Peak Found	Not Found	Not Found	Not Found	Not Found	Not Found
Medium	Q96HP4	Oxidoreductase NAD-binding domain-containing protein 1 [OS=Homo sapiens]	0.017	2.218	2	1	1	1	1	312	34.8	8.37	2.12	1	0	26.297	1.2003e-05	0	192.7	7.3							1.10391e+06						94085.4		Not Found	Not Found	Not Found	Not Found	High	Not Found	Not Found	Not Found	Not Found	Not Found	Peak Found	Not Found
High	O00468	Agrin [OS=Homo sapiens]	0	13.931	2	3	4	3	1	2067	217.1	6.39	8.08	3	0	18.982	6.8832e-12	138.38	183.6	16.4	75.12	141.71			286854	38804656	13097485	70039648	3.72419e+06	346751	1.84352e+06		10517241	19501744	Peak Found	Peak Found	Peak Found	Peak Found	Peak Found	High	High	Peak Found	Peak Found	Not Found	Peak Found	Peak Found
High	O75113	NEDD4-binding protein 1 [OS=Homo sapiens]	0.003	3.605	1	1	1	1	1	896	100.3	5.36	1.67	1	0	17.816	1.87239e-08	63.07	187.8	12.2	52.36	62.67				3.63444e+06	6.21489e+06	8935207				103541	294456		Not Found	Not Found	Not Found	Peak Found	Peak Found	High	Not Found	Not Found	Not Found	Peak Found	Peak Found	Not Found
High	Q9UI09	NADH dehydrogenase [ubiquinone] 1 alpha subcomplex subunit 12 [OS=Homo sapiens]	0	9.284	12	1	1	1	1	145	17.1	9.63	4.56	1	0	16.045	7.36102e-09	65.49	191.9	8.1	44.95	58.74				9160331	6878982	6914561	397629		1.03084e+06	170346		432476	Not Found	Not Found	Not Found	Peak Found	Peak Found	Peak Found	Peak Found	Not Found	High	Peak Found	Not Found	Peak Found
High	Q96IX5	Up-regulated during skeletal muscle growth protein 5 [OS=Homo sapiens]	0.002	4.162	17	1	3	1	1	58	6.5	9.76	7.77	1	0	13.786	2.10564e-08	128.14	190.1	9.9	59.49	181.04	10803570		8.17758e+06			1.94342e+06	453537	185419	2.7468e+07		124419		Peak Found	Not Found	High	Not Found	Not Found	High	Peak Found	Peak Found	High	Not Found	Peak Found	Not Found
High	P62312	U6 snRNA-associated Sm-like protein LSm6 [OS=Homo sapiens]	0.004	3.314	11	2	6	2	1	80	9.1	9.58	10.38	2	0	13.389	6.57785e-08	133.34	193.7	6.3	121.49	156.81	2.04198e+08	3.1873e+06	121134816	9.55634e+06	9.98999e+06	5.77636e+06	8993192	166102	687474	311024	773417	238164	Peak Found	Peak Found	Peak Found	High	High	Peak Found	Peak Found	Peak Found	Peak Found	Peak Found	Peak Found	High
Low	Q9UIL1-1	Short coiled-coil protein [OS=Homo sapiens]	0.056	1.468	6	1	1	1	1	159	18	8.85	2.47	1	0	12.358	0.00109114	7.25	185	15	61.72		108180			226839	149563			18280.7					Peak Found	Not Found	Not Found	High	Peak Found	Not Found	Not Found	Peak Found	Not Found	Not Found	Not Found	Not Found
High	Q8NFH5	Nucleoporin NUP53 [OS=Homo sapiens]	0.007	2.958	6	1	1	1	1	326	34.8	9.09	3.57	1	0	11.182	9.10329e-05	102.42	183.6	16.4	102.33	55.8	1.90247e+06		9563457				431187	127366					High	Not Found	Peak Found	Not Found	Not Found	Not Found	Peak Found	Peak Found	Not Found	Not Found	Not Found	Not Found
High	Q9Y287	Integral membrane protein 2B [OS=Homo sapiens]	0	8.769	8	2	3	2	1	266	30.3	5.14	4.45	2	0	11.049	8.94434e-06	51.75	182.2	17.8	27.37	49.76				6.01409e+06	4568587	1.76444e+07	1497491			93760.3			Not Found	High	Not Found	Peak Found	Peak Found	High	High	Not Found	Not Found	Peak Found	Not Found	Not Found
High	P11182	Lipoamide acyltransferase component of branched-chain alpha-keto acid dehydrogenase complex, mitochondrial [OS=Homo sapiens]	0.001	5.767	3	1	1	1	1	482	53.5	8.51	3.08	1	0	10.974	0.00191295	44.89	183.3	16.7		102					559346				1.36633e+06		87693.2	67062	Not Found	Not Found	Not Found	Not Found	Peak Found	Not Found	Not Found	Not Found	High	Not Found	Peak Found	Peak Found
High	Q8WUW1-2	Isoform 2 of Protein BRICK1 [OS=Homo sapiens]	0	14.371	39	4	4	4	1	106	12	6.76	11.67	4	0	10.911	0.00243949	119.79	179.9	20.1	135.1	100.2			1.19857e+06	9.08941e+06	1.01206e+06	1179599	79996.3	116568	260103	80490.3		541753	Not Found	Not Found	High	High	Peak Found	Peak Found	Peak Found	Peak Found	Peak Found	Peak Found	Not Found	Peak Found
High	P29590	Protein PML [OS=Homo sapiens]	0.001	5.455	2	1	1	1	1	882	97.5	6.21	3.32	1	0	8.875	0.00121188	0	179.7	20.3					1.94697e+06								175162		Not Found	Not Found	High	Not Found	Not Found	Not Found	Not Found	Not Found	Not Found	Not Found	Peak Found	Not Found
High	Q14558-2	Isoform 2 of Phosphoribosyl pyrophosphate synthase-associated protein 1 [OS=Homo sapiens]	0	9.658	8	2	3	1	1	385	42.4	8.47	5.85	2	0	8.468	0.000542515	107.59	178.9	21.1	75.27	16.57	9.13e+06	6961815	4.62495e+06	519387		906986				52604	490580		High	Peak Found	Peak Found	High	Not Found	Peak Found	Not Found	Not Found	Not Found	Peak Found	Peak Found	Not Found
High	Q14192	Four and a half LIM domains protein 2 [OS=Homo sapiens]	0.005	3.161	4	1	1	1	1	279	32.2	7.55	4.06	1	0	8.288	0.00345942	104.6	178.5	21.5	79.6	35.19	1.20737e+06	2.91754e+06	2.95703e+06			177032			320878	28257.3			High	Peak Found	Peak Found	Not Found	Not Found	Peak Found	Not Found	Not Found	Peak Found	Peak Found	Not Found	Not Found
High	A0A0A0MT36	Immunoglobulin kappa variable 6D-21 [OS=Homo sapiens]	0.002	4.556	11	1	1	1	1	114	12.3	7.28	3.16	1	0	8.221	0.000182128	135.05	178.3	21.7	95.23		2343157	9776756							1.06359e+06				High	Peak Found	Not Found	Not Found	Not Found	Not Found	Not Found	Not Found	Peak Found	Not Found	Not Found	Not Found
High	Q9H5N1	rab GTPase-binding effector protein 2 [OS=Homo sapiens]	0.002	4.671	2	1	2	1	1	569	63.5	4.78	4.98	1	0	8.195	0.00692874	0	178.3	21.7						1.41816e+06							243790		Not Found	Not Found	Not Found	High	Peak Found	High	Not Found	Not Found	Not Found	Peak Found	Peak Found	Peak Found
High	Q92783	signal transducing adapter molecule 1 [OS=Homo sapiens]	0.003	3.34	2	1	1	1	1	540	59.1	4.82	3.03	1	0	8.119	0.0014861	0	178.1	21.9					2837718								279087		Not Found	Not Found	High	Not Found	Not Found	Not Found	Not Found	Not Found	Not Found	Not Found	Peak Found	Not Found
High	O95197-3	Isoform 3 of Reticulon-3 [OS=Homo sapiens]	0	18.822	14	3	6	3	1	236	25.6	8.51	15.79	3	0	7.88	0.00196763	135.2	179.2	20.8	118.49	98.82			1.22569e+07	102985		3332450			3467650	58491.1	229646	112512	High	Not Found	High	Peak Found	Peak Found	Peak Found	Peak Found	Not Found	High	High	Peak Found	Peak Found
High	P14618-2	Isoform M1 of Pyruvate kinase PKM [OS=Homo sapiens]	0	426.405	61	31	597	1	1	531	58	7.71	2200.59	31	0	6.592	0.0374814	50.52	174	26	44.01	33.69	1.87834e+06		1.37949e+06	565160	109546	1.12714e+06			350375		183396	53437.1	Peak Found	Not Found	High	High	Peak Found	Peak Found	Not Found	Not Found	Peak Found	Not Found	Peak Found	Peak Found
Medium	P52948-1	nuclear pore complex protein Nup98-Nup96 [OS=Homo sapiens]	0.023	1.979	0	1	1	1	1	1817	197.5	6.4	1.9	1	0	6.579	0.000777937	92.71	181	19	81.48	99.43	2.02272e+06	13650090	6.79256e+06						609321	185108			Peak Found	High	Peak Found	Not Found	Not Found	Not Found	Not Found	Not Found	Peak Found	Peak Found	Not Found	Not Found
High	O95833	Chloride intracellular channel protein 3 [OS=Homo sapiens]	0	186.46	83	17	138	17	1	236	26.6	6.43	478.72	17	0	6.555	0.00071446	133.1	185.3	14.7	25.87	175.93	2.11533e+08	1.00954e+08	1.0245e+08	9.66922e+07	4.49039e+07	1.77428e+08	1.39015e+07	1.42838e+07	3.89209e+08	585971	6.47347e+06	1.87169e+06	High	High	High	High	High	High	High	High	High	High	High	High
High	Q86SG5	Protein S100-A7A [OS=Homo sapiens]	0	91.393	69	7	243	3	1	101	11.3	7.44	650.61	7	0	6.513	0.000386945	131.79	184.3	15.7	65.23	99.69	3.1524e+06	2.0297e+07	2.1879e+07	2.16717e+06	3.89728e+06	1.5652e+07	4.64919e+06	1.88106e+06	4.91776e+06	57125.4	308204	193463	Peak Found	High	High	High	High	High	High	High	Peak Found	Peak Found	Peak Found	Peak Found
High	A6NKN8	Purkinje cell protein 4-like protein 1 [OS=Homo sapiens]	0	10.224	32	2	9	2	1	68	7.5	6.74	18.29	2	0	6.282	0.00183116	137.52	185.3	14.7	75.84	91.51	17664674	848215	601364	5.28727e+06	5.5715e+06	1.56477e+07	50591.9	619526	1.34224e+06	384329	610710	1.08511e+06	High	Peak Found	Peak Found	High	High	High	Peak Found	Peak Found	Peak Found	Peak Found	High	High
High	Q53H12	Acylglycerol kinase, mitochondrial [OS=Homo sapiens]	0	11.289	6	1	2	1	1	422	47.1	8.09	10.83	1	0	6.197	0.0524687	109.56	166.8	33.2	109	84.05				1.1197e+06	2.69621e+06	595848	326374		2.498e+06	87839	217547	28294.8	Not Found	Not Found	Not Found	Peak Found	Peak Found	High	Peak Found	Not Found	High	Peak Found	Peak Found	Peak Found
High	P62714	serine/threonine-protein phosphatase 2A catalytic subunit beta isoform [OS=Homo sapiens]	0	100.879	52	12	68	1	1	309	35.6	5.43	270.56	12	0	6.111	0.0214102	61.18	171.2	28.8	38.24	55.08			2.41687e+06	2.26302e+06	546877	2.6437e+06				46589.8	534702	91140.2	Not Found	Not Found	High	High	Peak Found	High	Not Found	Not Found	Not Found	Peak Found	Peak Found	Peak Found
Medium	P62072	Mitochondrial import inner membrane translocase subunit Tim10 [OS=Homo sapiens]	0.021	2.056	9	1	1	1	1	90	10.3	6.29	2.05	1	0	5.776	0.054242	88.48	170.5	29.5	72.48					872886	1702240						375004		Not Found	Not Found	Not Found	High	Peak Found	Not Found	Not Found	Not Found	Not Found	Not Found	Peak Found	Not Found
High	Q71DI3	histone H3.2 [OS=Homo sapiens]	0	67.616	48	6	94	1	1	136	15.4	11.27	218.61	6	0	5.769	0.0963239	67.22	170.2	29.8	102.79	149.72				274561		3.00574e+06	176767		7.984e+06		139705		Not Found	Not Found	Not Found	Peak Found	Not Found	High	Peak Found	Not Found	High	Not Found	High	Not Found
High	P01906	HLA class II histocompatibility antigen, DQ alpha 2 chain [OS=Homo sapiens]	0.001	5.908	5	1	3	1	1	255	28	4.88	9.17	1	0	5.742	0.027908	81.87	170.3	29.7	131.72	27.99		1.67358e+06	1.18389e+07	416236		1.69094e+06			601752		267470	87860.7	Not Found	High	High	Peak Found	Not Found	High	Not Found	Not Found	Peak Found	Not Found	Peak Found	Peak Found
Low	Q96PC5	Melanoma inhibitory activity protein 2 [OS=Homo sapiens]	0.095	1.089	0	1	2	1	1	1412	159.7	4.69	1.63	1	0	5.585	0.0280097	127.03	137.9	62.1	127.92	148.87	1.85196e+06	1.02096e+06	11826589				6046353	379383	3.81764e+06	19603.1	111645		Peak Found	Peak Found	High	Not Found	Not Found	Not Found	High	Peak Found	Peak Found	Peak Found	Peak Found	Not Found
High	P15104	Glutamine synthetase [OS=Homo sapiens]	0	190.45	60	16	213	16	1	373	42	6.89	804.28	16	0	5.548	0.00329907	126.61	173.1	26.9	45.19	119.37	3.26649e+08	2.01953e+08	4.70636e+08	1.91559e+08	7.148e+07	5.69116e+08	3.62398e+08	2.68307e+07	5.21156e+08	2.92844e+06	2.91712e+07	2.1191e+07	High	High	High	High	High	High	High	High	High	High	High	High
High	Q05209-1	Tyrosine-protein phosphatase non-receptor type 12 [OS=Homo sapiens]	0	15.682	4	2	3	2	1	780	88.1	5.62	15.83	2	0	5.472	0.0309369	114.08	171.6	28.4	96.12	118.13	6.34277e+06	985097					1.513e+06	276772			222091	36882.6	High	Peak Found	Not Found	Not Found	Not Found	Not Found	High	Peak Found	Not Found	Not Found	Peak Found	Peak Found
High	P01135-4	Isoform 4 of Protransforming growth factor alpha [OS=Homo sapiens]	0	8.542	12	1	1	1	1	163	17.4	7.69	4.87	1	0	5.35	0.0252194	52.76	168.5	31.5		47.41	3.34735e+06						592947			38550.3			High	Not Found	Not Found	Not Found	Not Found	Not Found	Peak Found	Not Found	Not Found	Peak Found	Not Found	Not Found
High	A4D1P6-2	Isoform 2 of WD repeat-containing protein 91 [OS=Homo sapiens]	0.003	3.365	4	2	21	2	1	636	71.3	7.31	14.22	2	0	5.345	0.00456324	136.38	168.5	31.5	104.08	175.76	519461879	2.28979e+08	187626406	196383488	4.44651e+08	4.61694e+07	2.92409e+06	3.77755e+08	170858932	4.3076e+06	1.18427e+07	3.24643e+07	High	High	High	Peak Found	Peak Found	High	High	Peak Found	High	High	High	High
High	Q9HAU0-6	Isoform 6 of Pleckstrin homology domain-containing family A member 5 [OS=Homo sapiens]	0.001	5.717	2	2	2	2	1	1282	146.8	7.65	3.66	2	0	5.31	0.00410085	29.06	153.9	46.1		84.35	9333687						1.17537e+06	1.30144e+06	1.15153e+07	243996	205614		Peak Found	Not Found	Not Found	Not Found	Not Found	Not Found	Peak Found	Peak Found	High	High	Peak Found	Not Found
Medium	Q8TDW7	Protocadherin Fat 3 [OS=Homo sapiens]	0.017	2.2	0	1	1	1	1	4589	505.2	4.87	2.56	1	0	5.293	0.0312872	90.88	179.1	20.9	90.83	64.1	8.34208e+06			830138			925948	296823	644105	39746.1	256582		Peak Found	Not Found	Not Found	Peak Found	Not Found	Not Found	High	Peak Found	Peak Found	Peak Found	Peak Found	Not Found
High	P23142	Fibulin-1 [OS=Homo sapiens]	0	21.657	10	5	8	5	1	703	77.2	5.22	17.49	5	0	5.243	0.0112005	138.51	160.9	39.1	118.57	98.61	7.95491e+07	2.44698e+07	4.15597e+07	666177	479899	843480	5.01785e+06	2.09179e+06	1.19617e+06	196139	246179	498617	High	High	Peak Found	High	Peak Found	High	High	High	Peak Found	Peak Found	Peak Found	Peak Found
High	O15263	Beta-defensin 4A [OS=Homo sapiens]	0	16.332	36	2	20	2	1	64	7	9.22	62.32	2	0	5.097	0.0105576	145.25	187.5	12.5	103.52	169.51	38509063	6.12506e+07	2.91397e+08	544294	1.01068e+08	7.86323e+07	138329372	1.17714e+07		112975	462615		High	High	High	High	High	High	High	High	Peak Found	Peak Found	Peak Found	Not Found
High	P28161	Glutathione S-transferase Mu 2 [OS=Homo sapiens]	0	59.963	51	12	40	5	1	218	25.7	6.37	113.42	12	0	4.899	0.0407528	79.29	184.2	15.8	93.11	123.58	141492	1.5603e+06	3.29405e+06	4.5777e+06		3.03845e+06		150342	4709304	13485.9	638169	95046.2	Peak Found	Peak Found	High	High	Not Found	High	Not Found	Peak Found	Peak Found	Peak Found	Peak Found	Peak Found
High	O96008	Mitochondrial import receptor subunit TOM40 homolog [OS=Homo sapiens]	0.002	4.002	6	2	2	2	1	361	37.9	7.25	2.78	2	0	4.867	0.0702981	514.9	160.2	39.8	140.43	64.06			38075788			131687	566276			49881.1	896185	90056.1	Not Found	Not Found	High	Not Found	Not Found	Peak Found	Peak Found	Not Found	High	Peak Found	Peak Found	Peak Found
High	Q9UM00-1	Calcium load-activated calcium channel [OS=Homo sapiens]	0	10.707	8	1	3	1	1	188	21.2	9.74	14	1	0	4.728	0.191198	108.21	168.8	31.2	46.65	138.24			696726			1.35732e+06		102451	3.95198e+06		95516.2		Not Found	Not Found	High	Not Found	Not Found	High	Not Found	Peak Found	High	Not Found	Peak Found	Not Found
High	Q6GMV3	Putative peptidyl-tRNA hydrolase PTRHD1 [OS=Homo sapiens]	0	12.285	30	2	4	2	1	140	15.8	9.1	12.03	2	0	4.717	0.181237	32.69	167	33	63.21				1.57605e+06	1.031e+06	932717	235642				36196.8			Not Found	Not Found	High	High	High	Peak Found	Not Found	Not Found	Not Found	Peak Found	Not Found	Not Found
Low	Q9HAY6	beta,beta-carotene 15,15'-dioxygenase [OS=Homo sapiens]	0.084	1.167	1	1	1	1	1	547	62.6	6.67	0	1	0	4.704	0.0200363	262.23	164.9	35.1		123.11			5.01123e+06					158203	8.28032e+06				Not Found	Not Found	Peak Found	Not Found	Not Found	Not Found	Not Found	Peak Found	High	Not Found	Not Found	Not Found
High	Q15904	V-type proton ATPase subunit S1 [OS=Homo sapiens]	0	8.997	4	2	2	2	1	470	52	6.14	5.84	2	0	4.635	0.12849	13.16	161.8	38.2	66.05		1.77823e+06		1.0681e+06	1066658	103030	412286			515058				Peak Found	Not Found	High	High	Peak Found	Peak Found	Not Found	Not Found	Peak Found	Not Found	Not Found	Not Found
High	O14732-1	inositol monophosphatase 2 [OS=Homo sapiens]	0	21.088	18	4	11	4	1	288	31.3	6.61	25.63	4	0	4.592	0.0935282	106.06	151.7	48.3	79.57	124.29	2.09164e+06	2.19129e+06	4172008	4.30412e+06	304135	2.04586e+06	2.62329e+06	10135.2	263577	95004.8	559077	306957	High	Peak Found	High	High	Peak Found	High	Peak Found	Peak Found	Peak Found	High	High	Peak Found
Low	Q5VTR2	E3 ubiquitin-protein ligase BRE1A [OS=Homo sapiens]	0.064	1.362	1	1	2	1	1	975	113.6	5.94	2.02	1	0	4.563	0.117298	83.4	164	36	74.99	1.64	6.20348e+06			843801	236224	2.96628e+06	381144			50946.7			Peak Found	Peak Found	Not Found	Peak Found	Peak Found	High	Peak Found	Peak Found	Peak Found	Peak Found	High	Not Found
High	P53680	AP-2 complex subunit sigma [OS=Homo sapiens]	0.003	3.412	6	1	1	1	1	142	17	6.18	2.16	1	0	4.529	0.219887	33.16	163.8	36.2	8.21	32.62				718784		1.10824e+06		117915			266849		Not Found	Not Found	Not Found	Peak Found	Not Found	High	Not Found	Peak Found	Not Found	Not Found	Peak Found	Not Found
High	Q29RF7-1	Sister chromatid cohesion protein PDS5 homolog A [OS=Homo sapiens]	0.002	4.374	1	1	1	1	1	1337	150.7	7.91	3.31	1	0	4.519	0.134379	0	163.8	36.2			1.49001e+06										212220		High	Not Found	Not Found	Not Found	Not Found	Not Found	Not Found	Not Found	Not Found	Not Found	Peak Found	Not Found
High	A0A0C4DH24	Immunoglobulin kappa variable 6-21 [OS=Homo sapiens]	0.002	5.372	11	1	1	1	1	114	12.4	7.28	2.8	1	0	4.514	0.207158	98.25	163.7	36.3	70.54		4722242		705885		745557			261661					Peak Found	Not Found	Peak Found	Not Found	High	Not Found	Not Found	Peak Found	Not Found	Not Found	Not Found	Not Found
High	P47989	Xanthine dehydrogenase/oxidase [OS=Homo sapiens]	0	36.861	10	8	11	8	1	1333	146.3	7.66	36.82	8	0	4.458	0.0813718	98.64	126.9	73.1	143.27	36.11			1.86199e+07		145628	2.02201e+06	959362	805742	2.49279e+06		416850		Not Found	Not Found	High	Not Found	Peak Found	High	Peak Found	Peak Found	Peak Found	Not Found	Peak Found	Not Found
High	P09493-4	Isoform 4 of Tropomyosin alpha-1 chain [OS=Homo sapiens]	0	94.706	31	14	122	1	1	284	32.8	4.77	342.89	14	2	4.434	0.233901	78.67	108.4	91.6	162.26	150.43		38537807		331061	390493		945903	5.10327e+06		81566.9	162906		Not Found	Not Found	Not Found	Peak Found	High	Not Found	Not Found	Not Found	Not Found	Peak Found	Peak Found	Not Found
High	P08574	Cytochrome c1, heme protein, mitochondrial [OS=Homo sapiens]	0	29.438	21	5	11	5	1	325	35.4	9	37.55	5	0	4.434	0.0232091	131.44	181	19	68.59	134.19	6.57694e+06	2.51904e+06	8.60039e+06	556994		9.17243e+06	81491.2		7.75995e+06		655764	176070	Peak Found	Peak Found	High	Peak Found	Not Found	High	Peak Found	Not Found	High	Not Found	Peak Found	Peak Found
High	P31151	Protein S100-A7 [OS=Homo sapiens]	0	223.023	87	15	422	11	1	101	11.5	6.77	1345.38	15	7	4.333	0.0242279	132.65	163.3	36.7	69.29	129.72	4.6804e+08	2.65369e+09	1.06645e+09	3.99665e+08	9.00631e+08	9.7038e+08	1.51323e+09	2.88859e+08	1.16826e+09	4.7076e+06	8.28734e+07	3.77945e+07	High	High	High	High	High	High	High	High	High	High	High	High
Medium	Q9UPN3	Microtubule-actin cross-linking factor 1, isoforms 1/2/3/5 [OS=Homo sapiens]	0.012	2.46	0	1	1	1	1	7388	837.8	5.39	2.41	1	0	4.306	0.227815	3.64	162.3	37.7	3.47		936730		718917								136638		Peak Found	Not Found	High	Not Found	Not Found	Not Found	Not Found	Not Found	Not Found	Not Found	Peak Found	Not Found
High	Q9NR56-1	Muscleblind-like protein 1 [OS=Homo sapiens]	0.003	3.472	2	1	2	1	1	388	41.8	8.9	0	1	0	4.3	0.224001	98.76	159.8	40.2	91.25	86.9	5.95065e+06			428294	361667	1.59289e+06	463490	280835	404161	22745.2	1.00339e+06	72893.6	High	Not Found	Not Found	Peak Found	High	Peak Found	Peak Found	Peak Found	Peak Found	Peak Found	Peak Found	Peak Found
High	Q16378	Proline-rich protein 4 [OS=Homo sapiens]	0	28.975	22	2	29	2	1	134	15.1	7.06	88.09	2	0	4.237	0.0327834	146.05	99.9	100.1	135.18	70.22	1.83185e+08	821658	5.69697e+07		53807.2		5.70512e+06	3.81152e+06	2.5968e+07	104306			High	Peak Found	High	Not Found	Peak Found	Not Found	High	High	High	Peak Found	Not Found	Not Found
High	Q8TCA0-1	Leucine-rich repeat-containing protein 20 [OS=Homo sapiens]	0	16.692	28	3	5	3	1	184	20.5	6.55	15.21	3	0	4.216	0.20152	70.81	60	140	156.96	74.78	302927		104343	2.95245e+06					2.41898e+06	25102.4	944421	128801	Peak Found	Not Found	Peak Found	High	Not Found	Not Found	Not Found	Not Found	High	Peak Found	High	Peak Found
High	Q93052	Lipoma-preferred partner [OS=Homo sapiens]	0	15.727	7	3	5	3	1	612	65.7	7.37	18.59	3	0	4.216	0.133751	101.82	159.6	40.4	133.01	100.14	1.62995e+07	2.18205e+06	3.8883e+06	120821	298947	1.5067e+06	570201	1.14146e+06	632310	28929.2			High	Peak Found	High	Peak Found	Peak Found	High	High	Peak Found	Peak Found	Peak Found	Not Found	Not Found
High	O95999	B-cell lymphoma/leukemia 10 [OS=Homo sapiens]	0	10.655	13	4	14	4	1	233	26.2	5.74	35.24	4	0	4.206	0.0413157	66.6	163.7	36.3	44.1	62.35	2.65162e+06	4.8344e+06	5.64298e+06	4.8179e+06	2.50106e+06	9.83476e+06	2.85114e+06	530495	3.68576e+06	117144	1.47553e+06	295095	High	High	High	High	High	High	High	High	High	Peak Found	Peak Found	Peak Found
High	Q9H0P0-4	Cytosolic 5'-nucleotidase 3A [OS=Homo sapiens]	0	66.535	42	12	28	12	1	336	37.9	7.12	87.01	12	0	4.163	0.0406846	87.96	180.1	19.9	59.11	66.15	1.03401e+07	2.4558e+06	1.80256e+07	1.25325e+07	3.92571e+06	2.37356e+07	1.29216e+06	1.76536e+06	1.18217e+06	481491	1.1765e+06	727491	High	High	High	High	High	High	High	Peak Found	Peak Found	Peak Found	Peak Found	Peak Found
High	Q14160-3	Isoform 3 of Protein scribble homolog [OS=Homo sapiens]	0	13.539	2	4	4	4	1	1655	177.6	5.11	10.53	4	0	4.134	0.181504	78.48	152.8	47.2	94.06	79.67	3.35196e+06					533420	667596	103944	1.55582e+06		85221.7		High	Not Found	Not Found	Not Found	Not Found	High	Peak Found	Peak Found	High	Not Found	Peak Found	Not Found
High	O00764-1	Pyridoxal kinase [OS=Homo sapiens]	0	81.657	37	9	53	9	1	312	35.1	6.13	184.32	9	0	4.133	0.0192856	80.75	159.7	40.3	60.91	94.19	5.19387e+07	1.52349e+07	5.12299e+07	7.84204e+06	5.0585e+06	2.23987e+07	4.80018e+06	4.05047e+06	3.49933e+07	410701	1.85227e+06	413553	High	High	High	High	High	High	High	High	High	High	High	High
High	O95049-3	Isoform 3 of Tight junction protein ZO-3 [OS=Homo sapiens]	0.001	5.414	2	2	2	2	1	938	103.4	6.6	5.14	2	0	4.057	0.148299	107.24	163.1	36.9	37.53	190.91	4.46977e+06	5384089		1.97444e+06	567588	3.55352e+06		31677648	696925	100612		334570	Peak Found	Peak Found	Not Found	Peak Found	Peak Found	High	Not Found	Peak Found	High	Peak Found	Not Found	Peak Found
High	O95166	Gamma-aminobutyric acid receptor-associated protein [OS=Homo sapiens]	0.001	6.096	15	2	8	1	1	117	13.9	8.79	16.61	2	0	4.046	0.23985	75.29	160.4	39.6	94.53		1.11693e+06		4995119	1.11479e+06		604104					262613		Peak Found	Not Found	Peak Found	High	Not Found	Peak Found	Not Found	Not Found	Not Found	Not Found	Peak Found	Not Found
High	Q13113	PDZK1-interacting protein 1 [OS=Homo sapiens]	0	10.994	25	2	3	2	1	114	12.2	4.83	8.65	2	0	4.008	0.255062	85.66	125.7	74.3	93.44	43.39	964532		3.60923e+06			806828	402894	274686				90921.6	Peak Found	Not Found	High	Not Found	Not Found	High	Peak Found	Peak Found	Not Found	Not Found	Not Found	Peak Found
High	Q8WUZ0-2	Isoform 2 of B-cell CLL/lymphoma 7 protein family member C [OS=Homo sapiens]	0.002	4.364	4	1	2	1	1	242	26.4	10.76	5.15	1	0	3.907	0.19861	72.96	164.2	35.8	51.44	57.56	4.2447e+06	2.89304e+06	2.91806e+06	744723	670596	512675		385221	2.4118e+06	36893.3	403784	155693	Peak Found	Peak Found	Peak Found	High	High	Peak Found	Not Found	Peak Found	Peak Found	Peak Found	Peak Found	Peak Found
High	P47224	Guanine nucleotide exchange factor MSS4 [OS=Homo sapiens]	0	11.007	23	3	7	3	1	123	13.8	5.52	18.02	3	0	3.893	0.175207	102.1	151.1	48.9	69.96	57.51	1562492	1.97506e+06	250824	2.45993e+06	907552	4.72654e+06	1.32764e+06		3.1605e+06	65608.3	576596	184800	High	Peak Found	Peak Found	High	High	High	High	Not Found	Peak Found	Peak Found	Peak Found	Peak Found
High	P18085	ADP-ribosylation factor 4 [OS=Homo sapiens]	0	107.487	68	11	91	7	1	180	20.5	7.14	329.48	11	0	3.835	0.0562153	121.16	175.7	24.3	60.79	188.78	3.94988e+07	2.11528e+07	2.86282e+07	6.64444e+06	1.38758e+06	1.08614e+07	2.12114e+06	2.32739e+06	8.44239e+07	116223	1.46234e+06	141746	High	High	High	High	High	High	Peak Found	High	High	Peak Found	High	Peak Found
High	Q8N3F8	MICAL-like protein 1 [OS=Homo sapiens]	0.001	5.417	2	1	2	1	1	863	93.4	7.25	7.6	1	0	3.826	0.163336	117.09	158.6	41.4		87.65	2.82475e+06						1.01891e+06		589655				High	Not Found	Not Found	Not Found	Not Found	Not Found	High	Not Found	Peak Found	Not Found	Not Found	Not Found
High	Q8N8V2	Guanylate-binding protein 7 [OS=Homo sapiens]	0	17.874	4	2	26	1	1	638	72.5	5.99	61.27	2	0	3.799	0.188918	122.43	166.5	33.5	79.97	66.3	3915353	313670	8.0872e+06	3.24437e+06	323161	8.52033e+06		481950	4236240	40454.4	1.54096e+06	295690	High	Peak Found	High	High	High	High	Peak Found	Peak Found	High	Peak Found	High	Peak Found
High	Q8NHG8	E3 ubiquitin-protein ligase ZNRF2 [OS=Homo sapiens]	0.002	3.758	4	1	1	1	1	242	24.1	7.09	3.1	1	0	3.772	0.218498	88.09	152.8	47.2	82.46	30.92	3.11777e+06		661919				330112	267147	505147				High	Not Found	Peak Found	Not Found	Not Found	Not Found	Peak Found	Peak Found	Peak Found	Not Found	Not Found	Not Found
High	P40855-1	Peroxisomal biogenesis factor 19 [OS=Homo sapiens]	0	13.053	12	3	3	3	1	299	32.8	4.34	5.64	3	0	3.761	0.273967	103.06	155.3	44.7	90.92		1.02751e+06	1.05068e+06	2.18884e+06	2.64093e+06	433595	364228					258397		Peak Found	Peak Found	Peak Found	High	Peak Found	Peak Found	Not Found	Not Found	Not Found	Not Found	Peak Found	Not Found
High	Q9BRG1	Vacuolar protein-sorting-associated protein 25 [OS=Homo sapiens]	0	18.412	25	4	6	4	1	176	20.7	6.34	13.88	4	0	3.758	0.335214	128.22	150.2	49.8	105.36	136.35	1.50399e+06	614000	2.44389e+06	3.33617e+06	373586	475475	233839		6.0323e+06	53658.6	129150		High	High	High	High	Peak Found	Peak Found	Peak Found	Not Found	High	High	Peak Found	Not Found
High	P24539	ATP synthase F(0) complex subunit B1, mitochondrial [OS=Homo sapiens]	0	38.84	40	8	16	8	1	256	28.9	9.36	46.36	8	0	3.743	0.131706	112.25	139.1	60.9	82.22	105.58	2.11803e+06		7.0867e+06	773623		9.40739e+06		859411	1.1244e+07	24361.5	158900	1.50122e+06	High	Peak Found	High	Peak Found	Not Found	High	Peak Found	Peak Found	High	Peak Found	Peak Found	Peak Found
High	Q01658	Protein Dr1 [OS=Homo sapiens]	0	10.948	21	2	2	2	1	176	19.4	4.75	7.44	2	0	3.741	0.341051	21.94	147.9	52.1	70.31	37.94				1.67567e+06	691827	451107					718382	243292	Not Found	Not Found	Not Found	High	High	Peak Found	Not Found	Not Found	Not Found	Not Found	Peak Found	Peak Found
High	Q9NRY5	Protein FAM114A2 [OS=Homo sapiens]	0	7.907	5	2	2	2	1	505	55.4	4.88	4.71	2	0	3.714	0.261705	10.23	150.9	49.1		132.77				239436			946118	60062.1	338858		90829.2		Not Found	Not Found	Not Found	High	Not Found	Not Found	High	Peak Found	Peak Found	Not Found	Peak Found	Not Found
High	A6NCE7	Microtubule-associated proteins 1A/1B light chain 3 beta 2 [OS=Homo sapiens]	0	6.449	17	2	4	2	1	125	14.6	8.68	9.81	2	0	3.704	0.337374	74.63	156.5	43.5	97.44	52.27		593538	625144	2.11672e+06		1.16061e+06	324894	134918	723295		84249.8	62320.6	Not Found	High	High	High	Not Found	High	Peak Found	Peak Found	Peak Found	Not Found	Peak Found	Peak Found
High	P33908	Mannosyl-oligosaccharide 1,2-alpha-mannosidase IA [OS=Homo sapiens]	0	38.438	12	5	10	5	1	653	72.9	6.47	29.2	5	0	3.698	0.198112	113.74	152.8	47.2	168.56	81.16		1.75631e+06	2.54973e+06	819639	9.03935e+06	531882	389980	1.34216e+06		58178.8	372666	582250	Not Found	Peak Found	High	High	High	High	Peak Found	High	Not Found	Peak Found	Peak Found	Peak Found
High	Q9Y2S2-1	Lambda-crystallin homolog [OS=Homo sapiens]	0	18.265	14	4	8	4	1	319	35.4	6.18	24.54	4	0	3.692	0.211447	96.81	175.9	24.1	112.1	68.77	2.99119e+06	9.29869e+06	269803	1.68019e+06	195245	2.01563e+06			1.06033e+06	19413.3			High	Peak Found	High	High	Peak Found	High	Not Found	Not Found	Peak Found	Peak Found	Not Found	Not Found
High	Q14444-1	Caprin-1 [OS=Homo sapiens]	0	9.183	3	2	3	2	1	709	78.3	5.25	8.8	2	0	3.677	0.339454	21.09	157.2	42.8	66.05		1.02346e+06	2.11744e+06		401254	134140	925018						105158	Peak Found	Peak Found	High	Peak Found	Peak Found	High	Peak Found	Not Found	Peak Found	Not Found	Not Found	Peak Found
High	Q6UW68	Transmembrane protein 205 [OS=Homo sapiens]	0.002	4.887	9	1	2	1	1	189	21.2	8.62	6.37	1	0	3.659	0.187689	0	157.1	42.9					2.40307e+06						1.34311e+06				Not Found	Not Found	High	Not Found	Not Found	High	Not Found	Not Found	Peak Found	Not Found	Not Found	Not Found
High	O60218	Aldo-keto reductase family 1 member B10 [OS=Homo sapiens]	0	201.37	72	20	251	20	1	316	36	7.84	844.17	20	0	3.648	0.0756999	96.84	159	41	57.87	81.88	3.10334e+08	3.47197e+08	5.79159e+08	5.21031e+08	7.81261e+07	3.97874e+08	2.89835e+08	5.64278e+07	2.47224e+08	8.80285e+06	7.39343e+07	2.42533e+07	High	High	High	High	High	High	High	High	High	High	High	High
Medium	P19525	interferon-induced, double-stranded RNA-activated protein kinase [OS=Homo sapiens]	0.021	2.056	1	1	1	1	1	551	62.1	8.4	0	1	0	3.633	0.26528	37.65	156.8	43.2		108.93					276343		177137	657942			135972		Not Found	Not Found	Not Found	Not Found	High	Not Found	Peak Found	Peak Found	Not Found	Not Found	Peak Found	Not Found
Medium	Q9Y6I9	Testis-expressed protein 264 [OS=Homo sapiens]	0.016	2.286	4	1	1	1	1	313	34.2	4.86	2.52	1	0	3.611	0.210575	38.79	156.6	43.4		35.8	3.17812e+06						454296	518637					High	Not Found	Not Found	Not Found	Not Found	Not Found	Peak Found	Peak Found	Not Found	Not Found	Not Found	Not Found
High	Q6NUM9-1	all-trans-retinol 13,14-reductase [OS=Homo sapiens]	0	10.857	5	2	3	2	1	610	66.8	8.28	7.94	2	0	3.6	0.280978	0	145.7	54.3	100.54				1.06949e+06		64367.4							76848	Not Found	Not Found	High	Not Found	Peak Found	Not Found	Not Found	Not Found	High	Not Found	Not Found	Peak Found
Medium	Q8NHP8	Putative phospholipase B-like 2 [OS=Homo sapiens]	0.019	2.161	1	1	1	1	1	589	65.4	6.8	1.84	1	0	3.593	0.336148	42.98	156.5	43.5		117.01		1.03679e+06					236962	124996	3.75209e+06				Not Found	High	Not Found	Not Found	Not Found	Not Found	Peak Found	Peak Found	Peak Found	Not Found	Not Found	Not Found
High	Q9UBF6	RING-box protein 2 [OS=Homo sapiens]	0	7.971	19	2	2	2	1	113	12.7	5.44	5.29	2	0	3.581	0.318801	34.01	153.8	46.2	36.33	25.52				1.35024e+06	427551	1.46916e+06				40544.6		252646	Not Found	Not Found	High	Peak Found	High	Peak Found	Not Found	Not Found	Not Found	Peak Found	Not Found	Peak Found
High	Q9BV79	Enoyl-[acyl-carrier-protein] reductase, mitochondrial [OS=Homo sapiens]	0	6.661	4	1	1	1	1	373	40.4	8.76	2.45	1	0	3.579	0.37206	66.74	156.3	43.7	61.63		1200395	709894	471999	78960.6							128489		Peak Found	High	Peak Found	Peak Found	Not Found	Not Found	Not Found	Not Found	Not Found	Not Found	Peak Found	Not Found
High	Q9Y3B4	Splicing factor 3B subunit 6 [OS=Homo sapiens]	0	6.84	10	1	1	1	1	125	14.6	9.38	3.52	1	0	3.575	0.276122	30.22	156.3	43.7	68.13	20.53	26142.5			366447	321351	611267					164029	71879.4	Peak Found	Not Found	Not Found	Peak Found	High	Peak Found	Not Found	Not Found	Not Found	Not Found	Peak Found	Peak Found
High	P60468	protein transport protein Sec61 subunit beta [OS=Homo sapiens]	0.002	4.152	11	1	1	1	1	96	10	11.56	2.37	1	0	3.543	0.227815	17.63	156	44		16.69			2.54277e+06					359762	1.65261e+06				Not Found	Not Found	High	Not Found	Not Found	Not Found	Not Found	Peak Found	Peak Found	Not Found	Not Found	Not Found
High	P12004	proliferating cell nuclear antigen [OS=Homo sapiens]	0	32.183	29	5	9	5	1	261	28.8	4.69	29.44	5	0	3.54	0.339454	130.62	160.9	39.1	59.28	106.98	933432	2297002	2.87054e+06	813252	192065	1.20221e+06	315820	154078	3.01438e+06	16501.6			High	High	High	High	Peak Found	High	Peak Found	Peak Found	High	Peak Found	Not Found	Not Found
High	Q9UBH0	interleukin-36 receptor antagonist protein [OS=Homo sapiens]	0	73.981	58	7	68	7	1	155	17	5.2	221.64	7	0	3.539	0.0895156	111.22	155.4	44.6	69.04	54.19	3.99581e+07	7.49537e+07	7.57592e+07	7.05301e+07	4.28364e+06	1.55367e+08	3.87199e+07	1.16551e+07	5.42813e+07	1.89084e+06	1.79238e+07	3.88946e+06	High	High	High	High	High	High	High	High	High	High	High	High
Low	O75072	Fukutin [OS=Homo sapiens]	0.064	1.38	2	1	1	1	1	461	53.7	8.41	1.76	1	0	3.53	0.280978	83.74	163.1	36.9	71.96	46.28	2.89414e+06	3.34695e+06		531812		523418	229597		1.29849e+06		267112		Peak Found	High	Not Found	Peak Found	Not Found	Peak Found	Peak Found	Not Found	Peak Found	Not Found	Peak Found	Not Found
High	Q96QR8	Transcriptional activator protein Pur-beta [OS=Homo sapiens]	0	15.174	14	3	10	2	1	312	33.2	5.43	27.64	3	0	3.527	0.376092	90.05	160.9	39.1	77.74	88.64				1.38452e+06	156552	1.05081e+06				83762.4	207683	58403.6	Not Found	Not Found	Not Found	High	Peak Found	High	Not Found	Not Found	High	High	High	Peak Found
High	Q15369-1	elongin-C [OS=Homo sapiens]	0	48.275	65	6	37	6	1	112	12.5	4.78	103.51	6	0	3.515	0.0706845	94.2	160.9	39.1	64.7	89.69	2.7002e+07	1.02917e+07	1.82766e+07	3.61494e+07	1.15093e+07	2.64886e+07	1.76287e+06	2.51028e+06	1.59828e+07	340886	1.72229e+07	4.07935e+06	High	High	High	High	High	High	Peak Found	High	High	High	Peak Found	Peak Found
High	O95425	Supervillin [OS=Homo sapiens]	0.001	6.007	1	2	3	2	1	2214	247.6	6.98	3.23	2	0	3.506	0.225261	46.94	151.9	48.1	77.75	61.11	1679331		1.77986e+06			140342	150608	499300	829807		360655		Peak Found	Not Found	Peak Found	Not Found	Peak Found	High	Peak Found	High	Peak Found	High	Peak Found	Peak Found
High	Q9BWS9-2	Isoform 2 of Chitinase domain-containing protein 1 [OS=Homo sapiens]	0	7.441	3	1	1	1	1	418	47.6	8.66	2.63	1	0	3.469	0.317199	51.11	155.2	44.8	66.6		51577.5	345500		349011		530362					98949.6		Peak Found	Peak Found	Not Found	Peak Found	Not Found	High	Not Found	Not Found	Not Found	Not Found	Peak Found	Not Found
Medium	P51610-4	Isoform 4 of Host cell factor 1 [OS=Homo sapiens]	0.03	1.827	1	1	1	1	1	2079	213.3	7.33	0	1	0	3.465	0.269472	0	155.2	44.8			1.68836e+06								803369				High	Not Found	Not Found	Not Found	Not Found	Not Found	Not Found	Not Found	Peak Found	Not Found	Not Found	Not Found
High	Q9BRX8-1	Redox-regulatory protein FAM213A [OS=Homo sapiens]	0	45.623	46	11	24	11	1	229	25.7	8.84	65.41	11	0	3.463	0.0835107	139.62	162.4	37.6	83.87	141	1.10908e+07	323933	4.86143e+07	6.31431e+07	4.78758e+07	8.99408e+07	842376	389088	4.7356e+07	3.32718e+06	8.79431e+07	4.82749e+06	High	High	High	Peak Found	Peak Found	High	Peak Found	Peak Found	High	Peak Found	High	Peak Found
Medium	Q16555-1	Dihydropyrimidinase-related protein 2 [OS=Homo sapiens]	0.034	1.72	3	1	1	1	1	572	62.3	6.38	2.37	1	0	3.461	0.383684	38.12	155.2	44.8	41.94					1.14844e+06	574238	790177					371907		Not Found	Not Found	Not Found	High	Peak Found	Peak Found	Not Found	Not Found	Not Found	Not Found	Peak Found	Not Found
High	P63146	Ubiquitin-conjugating enzyme E2 B [OS=Homo sapiens]	0	7.362	11	1	1	1	1	152	17.3	5.01	3.53	1	0	3.46	0.374113	81.71	159.5	40.5	57.38	81.68				897983		657521				15500.9	579430	122775	Not Found	Not Found	Not Found	High	Not Found	Peak Found	Not Found	Not Found	Not Found	Peak Found	Peak Found	Peak Found
High	P35244	Replication protein A 14 kDa subunit [OS=Homo sapiens]	0	10.668	27	2	5	2	1	121	13.6	5.08	14.42	2	0	3.443	0.240407	8.7	158.8	41.2	64.39		33782.9		2539970	2.14792e+06	1.01369e+06	4.8308e+06		416402					Peak Found	Not Found	High	High	High	High	Not Found	Peak Found	Not Found	Not Found	Not Found	Not Found
High	P67936	Tropomyosin alpha-4 chain [OS=Homo sapiens]	0	176.93	52	21	356	4	1	248	28.5	4.69	1063.03	21	0	3.412	0.0585992	97.49	151.7	48.3	59.82	62.37	39744688	2.98908e+07	4.76977e+07	2.89322e+07	2.91819e+07	7.88061e+06	1.89664e+07	1.64551e+07	7.27603e+06	1.48126e+06	9.04633e+06	4.45736e+06	High	High	High	High	High	High	High	High	High	High	High	High
High	Q96RF0	Sorting nexin-18 [OS=Homo sapiens]	0.002	4.817	3	1	1	1	1	628	68.9	5.68	2.77	1	0	3.383	0.370586	15.04	154.4	45.6	20.76		892557				193367	478732						75206.5	Peak Found	Not Found	Not Found	Not Found	Peak Found	High	Not Found	Not Found	Not Found	Not Found	Not Found	Peak Found
Medium	Q6GMV2	SET and MYND domain-containing protein 5 [OS=Homo sapiens]	0.012	2.438	2	1	1	1	1	418	47.3	5.05	1.76	1	0	3.378	0.368747	0	154.3	45.7			372839								181940				High	Not Found	Not Found	Not Found	Not Found	Not Found	Not Found	Not Found	Peak Found	Not Found	Not Found	Not Found
Low	P23921	Ribonucleoside-diphosphate reductase large subunit [OS=Homo sapiens]	0.076	1.263	1	1	1	1	1	792	90	7.15	1.78	1	0	3.378	0.295897	105.38	154.3	45.7	104.13	18.32	10398608	1.65291e+06	3.61747e+06	689585		464530		233613			386758	278808	High	Peak Found	Peak Found	Peak Found	Not Found	Peak Found	Not Found	Peak Found	Not Found	Not Found	Peak Found	Peak Found
High	Q9H2C0	Gigaxonin [OS=Homo sapiens]	0	18.579	8	4	5	4	1	597	67.6	5.85	13.47	4	0	3.377	0.430912	16.82	154.3	45.7	16.75	7.02	786130		803906						454317		160593		High	Peak Found	High	Peak Found	Peak Found	High	Not Found	Not Found	High	Peak Found	Peak Found	Peak Found
High	Q04941-1	proteolipid protein 2 [OS=Homo sapiens]	0	8.674	18	2	4	2	1	152	16.7	7.24	11.45	2	0	3.369	0.255062	121.35	156.2	43.8	123.42	63.87	629396		1.98998e+07	1.48332e+06		5.27795e+06	491341	593196	5420985		547117	848165	Peak Found	Not Found	High	High	Not Found	High	Peak Found	Peak Found	Peak Found	Not Found	Peak Found	Peak Found
High	O60313-2	Isoform 2 of Dynamin-like 120 kDa protein, mitochondrial [OS=Homo sapiens]	0.002	4.384	2	2	2	2	1	997	115.8	7.87	4.17	2	0	3.367	0.335096	79.38	133.3	66.7	91.35	77.34	2.92376e+06	5686169	1.35267e+06	283614		1.20129e+06			2.55898e+06	39708.7			Peak Found	Peak Found	Peak Found	Peak Found	Not Found	Peak Found	Not Found	Not Found	High	Peak Found	Not Found	Not Found
High	O60493-1	sorting nexin-3 [OS=Homo sapiens]	0	22.99	32	7	36	5	1	162	18.8	8.66	70.65	7	0	3.366	0.115432	101.6	141.8	58.2	28.47	55	1.73179e+07	6.62014e+06	9.18098e+06	4.68192e+06	4.47553e+06	8.52215e+06	3.06101e+06	1.65548e+06	1.04772e+07	394705	613288	3.34221e+06	High	Peak Found	High	High	High	High	High	High	Peak Found	Peak Found	Peak Found	Peak Found
High	Q9NRX4	14 kDa phosphohistidine phosphatase [OS=Homo sapiens]	0	45.686	47	5	32	5	1	125	13.8	6.07	111.32	5	0	3.339	0.0834157	88.71	163.5	36.5	48.28	79.42	2.61736e+07	7.95164e+06	1.73363e+07	1.75969e+07	14999883	3.05471e+07	1.61487e+07	2.32466e+06	9.84826e+06	1.35952e+06	1.51587e+06	3.1744e+06	High	High	High	High	High	High	High	High	High	Peak Found	Peak Found	High
High	O43447	peptidyl-prolyl cis-trans isomerase H [OS=Homo sapiens]	0	12.516	20	4	6	4	1	177	19.2	8.07	12.2	4	0	3.339	0.280978	34.12	168.3	31.7	82.11	65.54	1.96877e+06	966447		3011406	423079	1.8024e+06		103253	610894	29352.7	643668	149796	Peak Found	Peak Found	High	High	Peak Found	High	Not Found	Peak Found	Peak Found	Peak Found	Peak Found	Peak Found
High	P60842	Eukaryotic initiation factor 4A-I [OS=Homo sapiens]	0	196.4	57	22	149	11	1	406	46.1	5.48	486.4	22	10	3.333	0.127244	117.07	162.7	37.3	46.87	132	2.53561e+08	7.2777e+07	1.40214e+08	5.49616e+07	1.92118e+07	1.51248e+08	2.42683e+07	1.38173e+07	3.77886e+08	3.73024e+06	1.72205e+07	3.57149e+06	High	High	High	High	High	High	High	Peak Found	High	High	High	Peak Found
High	Q9BYD5	cornifelin [OS=Homo sapiens]	0	14.82	20	1	5	1	1	112	12.4	6.1	26.28	1	0	3.323	0.261705	122.02	153.7	46.3	95.94	100.06	266964		7.84222e+06	693711		6745919		203899	4.31307e+06				High	Not Found	High	High	Not Found	High	Not Found	Peak Found	High	Not Found	Not Found	Not Found
High	P49321-3	Isoform 3 of Nuclear autoantigenic sperm protein [OS=Homo sapiens]	0.003	3.435	1	1	1	1	1	790	86.2	4.35	2.62	1	0	3.318	0.376092	107.86	167.5	32.5	89.97	81.08	5.51766e+06	2.37981e+06	2734115	493649	88672.5	331663			1.58965e+06		222201	74335.9	Peak Found	Peak Found	Peak Found	High	Peak Found	Peak Found	Not Found	Not Found	Peak Found	Not Found	Peak Found	Peak Found
High	P09651-1	Heterogeneous nuclear ribonucleoprotein A1 [OS=Homo sapiens]	0	185.737	48	17	212	14	1	372	38.7	9.13	786.22	17	0	3.298	0.134226	89.31	154.8	45.2	37.41	67.38	1.42745e+08	1.05947e+08	1.35496e+08	7.51491e+07	4.85134e+07	2.50912e+08	9.0111e+07	1.33308e+07	1.48893e+08	5.36951e+06	1.6197e+07	1.44768e+07	High	High	High	High	High	High	High	High	High	High	High	High
High	P15529-2	Isoform B of Membrane cofactor protein [OS=Homo sapiens]	0	11.334	6	2	4	2	1	399	44.2	6.9	11.76	2	0	3.296	0.34394	117.25	153.6	46.4	158.15	108.91	26563502	1.19998e+06			613475	1062904	3.14765e+06	1.55516e+06	402704	46758.8		186441	Peak Found	High	Not Found	Not Found	High	High	High	Peak Found	Peak Found	Peak Found	Not Found	Peak Found
High	Q9NSY2	stAR-related lipid transfer protein 5 [OS=Homo sapiens]	0.002	4.373	8	2	4	2	1	213	23.8	6.67	6.21	2	0	3.287	0.443352	65.93	175.7	24.3	57.35	42.76	1.7068e+06		874678	835297	123454	2.26697e+06				19236.2	151598	170576	Peak Found	Not Found	High	High	Peak Found	High	Not Found	Not Found	Not Found	Peak Found	Peak Found	Peak Found
High	P52895	Aldo-keto reductase family 1 member C2 [OS=Homo sapiens]	0	135.932	59	14	104	3	1	323	36.7	7.49	355.34	14	0	3.273	0.134423	125.77	170.9	29.1	44.06	150.64	1.25998e+07	3.75633e+06	1.1443e+07	4.51919e+06	1.32411e+06	1.0786e+07	2.32445e+06	273992	2.72008e+07	11365.3	1.61432e+06	546511	High	High	High	High	High	High	High	High	High	Peak Found	High	High
High	Q9BU89	Deoxyhypusine hydroxylase [OS=Homo sapiens]	0	44.842	36	5	6	5	1	302	32.9	4.83	26.8	5	0	3.27	0.449167	66.32	158.4	41.6	100.97	45.76	29948.2		1.10089e+06	1.64449e+06	192673	829631		101459	275220	29676.5	308578		Peak Found	Not Found	High	High	Peak Found	Peak Found	Not Found	Peak Found	Peak Found	Peak Found	Peak Found	Not Found
High	Q9NZH8	Interleukin-36 gamma [OS=Homo sapiens]	0	124.646	88	10	110	10	1	169	18.7	5.14	418.29	10	0	3.26	0.142354	140.43	170.4	29.6	58.46	197.43	5.30913e+07	2.08963e+08	1.75868e+08	3.22322e+07	2.96843e+07	1.93895e+08	5.36422e+08	1.33069e+07	1.46654e+08	376650	1.50013e+07	4.65534e+06	High	High	High	High	High	High	High	High	High	Peak Found	High	High
High	Q13907-2	Isoform 2 of Isopentenyl-diphosphate Delta-isomerase 1 [OS=Homo sapiens]	0	76.959	53	13	61	13	1	284	32.5	7.88	161.99	13	0	3.257	0.084049	80.09	158.7	41.3	27.18	76.64	3.94666e+07	3.05924e+07	2.82877e+07	2.84477e+07	9.00286e+06	2.9556e+07	6.94614e+06	4.9176e+06	4.06817e+07	236732	5.8722e+06	1.42748e+06	High	High	High	High	High	High	High	High	High	Peak Found	High	Peak Found
High	A6NHL2-1	Tubulin alpha chain-like 3 [OS=Homo sapiens]	0	16.713	7	3	22	1	1	446	49.9	6.05	51.83	3	0	3.246	0.456889	94.17	159	41	44.97	113.45		1.18237e+06	654977	909806	188696	838225		124443	2.6201e+06			76472.9	Not Found	Peak Found	High	High	Peak Found	Peak Found	Not Found	Peak Found	High	Not Found	Not Found	Peak Found
High	O14908-1	PDZ domain-containing protein GIPC1 [OS=Homo sapiens]	0	104.608	61	13	40	13	1	333	36	6.28	165.14	13	0	3.241	0.11403	102.09	176.2	23.8	42.89	110.01	2.15296e+07	1.00965e+07	2.88375e+07	1.27575e+07	3.80665e+06	2.84094e+07	2.25616e+06	1.47297e+06	4.37459e+07	271990	1.63152e+06	9.18462e+06	High	High	High	High	High	High	Peak Found	Peak Found	High	Peak Found	Peak Found	Peak Found
High	P09488	Glutathione S-transferase Mu 1 [OS=Homo sapiens]	0	80.843	52	13	57	4	1	218	25.7	6.7	169.25	13	9	3.231	0.131598	106.92	174.3	25.7	78.09	100.73	4.15256e+07	2.97489e+07	5.2267e+07	7.02675e+07	4.28965e+06	4.77944e+07	1.32937e+06	1.72836e+06	3.41394e+07	527665	2.29045e+07	3.41979e+06	High	High	High	High	Not Found	High	Peak Found	Peak Found	High	Peak Found	High	High
High	P78406	mRNA export factor [OS=Homo sapiens]	0	11.472	11	3	5	3	1	368	40.9	7.83	9.83	3	0	3.22	0.429295	93.74	164.8	35.2	80.23	70.92			331985	2.18411e+06	651302	1.33369e+06			281108		268423	315967	Not Found	Not Found	High	High	Peak Found	High	Not Found	Not Found	Peak Found	Not Found	Peak Found	High
High	P67775	Serine/threonine-protein phosphatase 2A catalytic subunit alpha isoform [OS=Homo sapiens]	0	108.428	54	13	77	2	1	309	35.6	5.54	296.69	13	11	3.207	0.178602	102.9	171.6	28.4	43.25	87.05	4.59175e+07	5.73065e+07	8.74395e+07	6.96817e+07	1.7442e+07	8.16057e+07	7.44396e+06	4.63491e+06	9.52323e+07	1.55341e+06	1.40825e+07	3.42119e+06	Peak Found	High	High	High	High	High	High	Peak Found	High	Peak Found	High	Peak Found
High	Q9P2R7	Succinate--CoA ligase [ADP-forming] subunit beta, mitochondrial [OS=Homo sapiens]	0	16.866	11	4	6	4	1	463	50.3	7.42	9.88	4	0	3.203	0.417778	107.6	165.9	34.1	40.64	168.96	1092675	955468	254714	407302	376067		157885	40657.9	6.60983e+06	66901.8	93978.7	80704	High	Peak Found	High	High	Peak Found	High	Peak Found	Peak Found	High	Peak Found	Peak Found	Peak Found
High	P54764	Ephrin type-A receptor 4 [OS=Homo sapiens]	0.001	6.149	2	2	3	1	1	986	109.8	6.61	5.77	2	0	3.203	0.389871	93.05	153.4	46.6	32.96	108.36		2.02517e+06	1725065	709057		897227	191816	194114	1.18741e+06	233518			Not Found	Peak Found	Peak Found	Peak Found	Not Found	High	Peak Found	Peak Found	Peak Found	Peak Found	Not Found	Not Found
High	Q9UH65	Switch-associated protein 70 [OS=Homo sapiens]	0	21.317	9	5	11	5	1	585	69	5.87	23.4	5	0	3.198	0.281587	82.75	172.4	27.6	178.82	87.76	1.00435e+06	43226784	2.75399e+06	2.47522e+06	527420	3.07736e+06	1.2657e+06		590616	50867.9			Peak Found	Peak Found	High	High	High	High	High	High	Peak Found	High	Not Found	Not Found
High	Q5VW32	BRO1 domain-containing protein BROX [OS=Homo sapiens]	0	27.292	18	6	9	6	1	411	46.4	7.65	29.41	6	0	3.194	0.373491	110.78	141.7	58.3	62.78	76.64	4.01479e+06	280057	1.4179e+06	1.20129e+06	321511	2.60603e+06	1.70377e+06	372270	4.60705e+06	77278.8		111494	High	Peak Found	High	High	Peak Found	High	Peak Found	Peak Found	High	Peak Found	Not Found	Peak Found
Low	Q9H2K0	translation initiation factor IF-3, mitochondrial [OS=Homo sapiens]	0.058	1.441	3	1	1	1	1	278	31.7	9.69	1.73	1	0	3.187	0.387802	93.4	153.9	46.1	78.06	89.45	557551		57591.5	86389.2	249558	269076	32326.4				138219		Peak Found	Not Found	Peak Found	Peak Found	High	Peak Found	Peak Found	Not Found	Not Found	Not Found	Peak Found	Not Found
Medium	Q7Z6R9	transcription factor AP-2-delta [OS=Homo sapiens]	0.042	1.632	2	1	4	1	1	452	49.5	8.16	7.65	1	0	3.178	0.378306	127.54	152.1	47.9	155.28	103.45	147262			278025	332909	7.38098e+06	121768			12697	776470	144897	Peak Found	Peak Found	High	Peak Found	Peak Found	High	Peak Found	Peak Found	High	Peak Found	High	Peak Found
High	Q96C01	Protein FAM136A [OS=Homo sapiens]	0	12.588	23	3	4	3	1	138	15.6	7.61	7.53	3	0	3.178	0.336472	92.55	166.1	33.9	85.77	115.62	2.08762e+06			2.53763e+06	4.08496e+06		4.68714e+06	1.14737e+06	2.63746e+06	35532.3	517818	236469	Peak Found	Not Found	Not Found	High	High	Not Found	Peak Found	Peak Found	Peak Found	Peak Found	Peak Found	Peak Found
High	Q9UHR4	Brain-specific angiogenesis inhibitor 1-associated protein 2-like protein 1 [OS=Homo sapiens]	0	24.88	15	5	9	5	1	511	56.8	8.68	18.47	5	0	3.159	0.334754	124.59	155.1	44.9	80.9	177.37	1.03035e+07	10722339	2.01004e+06	2.06262e+06	481029	2.35012e+06	722594	362760	2.92966e+07	188215	669083	114876	Peak Found	Peak Found	High	High	Peak Found	High	Peak Found	Peak Found	High	Peak Found	High	Peak Found
High	P09669	Cytochrome c oxidase subunit 6C [OS=Homo sapiens]	0.002	4.861	20	2	4	2	1	75	8.8	10.39	4.17	2	0	3.158	0.373366	112.42	165.8	34.2	156.19	132.55	1.55399e+06	875594	1.77309e+07	189270	1.2416e+06	1.95825e+06	156811	316680	5.35142e+06			77015.7	Peak Found	Peak Found	High	Peak Found	High	High	Peak Found	Peak Found	Peak Found	Not Found	Not Found	Peak Found
High	Q9UFG5-2	Isoform 2 of UPF0449 protein C19orf25 [OS=Homo sapiens]	0.003	3.568	14	1	1	1	1	161	17.2	8.21	2.94	1	0	3.145	0.390028	0	151.7	48.3							192023						136868		Not Found	Not Found	Not Found	Not Found	High	Not Found	Not Found	Not Found	Not Found	Not Found	Peak Found	Not Found
High	Q13247	Serine/arginine-rich splicing factor 6 [OS=Homo sapiens]	0	19.352	17	6	27	5	1	344	39.6	11.43	49.19	6	0	3.138	0.140685	119.77	178.1	21.9	75.82	141.31	2.58424e+07	7.4887e+06	8.6235e+07	2.03675e+07	9.02672e+06	7.4207e+07	3.28223e+06	879071	9.05534e+07	378465	1.20069e+07	1.13939e+06	High	High	Peak Found	High	High	High	High	Peak Found	High	High	High	Peak Found
High	P55259-3	Isoform Alpha of Pancreatic secretory granule membrane major glycoprotein GP2 [OS=Homo sapiens]	0	36.341	15	8	13	8	1	534	59.1	5.17	34	8	0	3.127	0.485143	80.26	146.1	53.9	215.56	78.77	415934	4.93854e+07	1.74035e+06	746645	599702	369804	244374	920174	1.46386e+06	45639.7			Peak Found	High	Peak Found	Peak Found	High	Peak Found	Peak Found	High	Peak Found	Peak Found	Not Found	Peak Found
High	P49755	Transmembrane emp24 domain-containing protein 10 [OS=Homo sapiens]	0	29.957	22	4	14	4	1	219	25	7.44	46.71	4	0	3.124	0.152118	134.05	168	32	103.44	185.72	5.43289e+06	3.23804e+07	21038350	930335	469702	1.10559e+07	811018	548930	55348519	294948	1.45652e+06	192885	Peak Found	Peak Found	High	Peak Found	Peak Found	High	Peak Found	Peak Found	High	High	Peak Found	Peak Found
High	P13807	glycogen [starch] synthase, muscle [OS=Homo sapiens]	0	27.433	12	7	9	5	1	737	83.7	6.18	28.65	7	2	3.118	0.313708	116.73	154.7	45.3	94.36	174.73	6.07588e+06	8.13787e+06	1.59484e+07	1.11008e+06	608212	2.40408e+06	534478	972559	3.18808e+07	57146.3	1.2766e+06	218877	Peak Found	Peak Found	High	Peak Found	Peak Found	High	Peak Found	Peak Found	High	Peak Found	Peak Found	Peak Found
High	P48735	Isocitrate dehydrogenase [NADP], mitochondrial [OS=Homo sapiens]	0	155.889	52	25	129	23	1	452	50.9	8.69	381.3	25	2	3.114	0.17622	122.82	161.2	38.8	47.01	100.33	1.73363e+08	4.47736e+07	1.13623e+08	1.32579e+08	6.13959e+07	2.30183e+08	2.59261e+07	1.71237e+07	410578693	4.82761e+06	8.71532e+07	5.79574e+06	High	High	High	High	High	High	High	High	High	High	High	Peak Found
High	Q86TI2-2	Isoform 2 of Dipeptidyl peptidase 9 [OS=Homo sapiens]	0.005	3.11	1	1	1	1	1	892	101.6	6.64	2.51	1	0	3.108	0.405224	51.22	151.3	48.7	46.18					152392		519868					96941.8		Not Found	Not Found	Not Found	Peak Found	Not Found	High	Not Found	Not Found	Not Found	Not Found	Peak Found	Not Found
High	P15374	Ubiquitin carboxyl-terminal hydrolase isozyme L3 [OS=Homo sapiens]	0	73.251	55	8	38	8	1	230	26.2	4.92	139.59	8	0	3.104	0.148299	94.1	151.7	48.3	49.88	63.76	2.0713e+07	1.89189e+07	2.98252e+07	2.76133e+07	5.52116e+06	2.16184e+07	6.08364e+06	1.59939e+06	3.05448e+07	1.72435e+06	3.91796e+06	2.67562e+06	High	High	High	High	High	High	High	High	High	Peak Found	Peak Found	Peak Found
High	P21266	glutathione S-transferase Mu 3 [OS=Homo sapiens]	0	96.186	62	14	67	13	1	225	26.5	5.54	199.28	14	1	3.075	0.113081	82.77	173	27	67.65	89.85	6.87264e+07	2.89325e+07	1.05407e+08	1.97976e+07	5.48246e+06	4.00149e+07	6.46073e+06	4.0222e+06	4.82367e+07	421140	3.89483e+06	1.64872e+06	High	High	High	High	High	High	Peak Found	Peak Found	High	Peak Found	Peak Found	High
High	P62873	Guanine nucleotide-binding protein G(I)/G(S)/G(T) subunit beta-1 [OS=Homo sapiens]	0	31.986	20	5	14	1	1	340	37.4	6	36.24	5	0	3.072	0.484705	245.02	150.9	49.1	121				3.19828e+06	141093							231956		Not Found	Not Found	High	Peak Found	Not Found	Not Found	Not Found	Not Found	Not Found	Not Found	Peak Found	Not Found
High	Q9BV40	vesicle-associated membrane protein 8 [OS=Homo sapiens]	0	7.912	24	2	5	2	1	100	11.4	7.34	17.65	2	0	3.059	0.371505	92.69	137	63	82.69	54.33	10353524	655333	6.70851e+06	308652	893587	4.54894e+06	1.89406e+06		3.20513e+06	207727	279832	451030	High	Peak Found	High	Peak Found	High	Peak Found	Peak Found	Not Found	Peak Found	Peak Found	Peak Found	Peak Found
High	A0A0B4J1U3	immunoglobulin lambda variable 1-36 [OS=Homo sapiens]	0	6.652	14	1	2	1	1	117	12.5	4.78	6.85	1	0	3.053	0.497475	78.55	136.6	63.4	90.39	69.51				282324	925989	714333					461949	92442.5	Not Found	Not Found	Not Found	High	High	Peak Found	Not Found	Not Found	Not Found	Not Found	Peak Found	Peak Found
High	P14406	Cytochrome c oxidase subunit 7A2, mitochondrial [OS=Homo sapiens]	0.001	5.848	16	1	1	1	1	83	9.4	9.76	3.48	1	0	3.046	0.369109	290.87	150.6	49.4		126		3048537							8436367		189960		Not Found	Peak Found	Not Found	Not Found	Not Found	Not Found	Not Found	Not Found	High	Not Found	Peak Found	Not Found
High	P05161	Ubiquitin-like protein ISG15 [OS=Homo sapiens]	0	32.19	37	5	15	5	1	165	17.9	7.44	49.89	5	0	3.039	0.376092	109.83	151.6	48.4	182.18	81.23	6.33543e+07	3.19006e+06	3.52475e+06	2.10536e+06	1.12397e+06	402642		732003	5.84545e+06		697882	153316	High	High	High	High	Peak Found	Peak Found	Not Found	High	High	Not Found	High	Peak Found
High	O75832	26S proteasome non-ATPase regulatory subunit 10 [OS=Homo sapiens]	0	18.297	18	3	14	3	1	226	24.4	6.1	44.49	3	0	3.037	0.341051	77.81	161.4	38.6	35.13	70.59	4.45487e+06	3.08721e+06	3.67144e+06	4.22758e+06	1.713e+06	5.68212e+06	2.23313e+06	441529	3.2383e+06	109941	794009	88972.9	High	High	High	High	High	High	High	Peak Found	Peak Found	Peak Found	High	Peak Found
High	Q9Y5J7	Mitochondrial import inner membrane translocase subunit Tim9 [OS=Homo sapiens]	0	29.576	56	4	13	4	1	89	10.4	7.21	31.78	4	0	3.031	0.319481	104.18	179.6	20.4	69.43	70.61	3593949	1.35201e+07	1.29703e+07	3.36056e+06	5.29723e+06	1.171e+06	2.1751e+06			134493	448862	373275	High	Peak Found	High	High	High	Peak Found	High	Not Found	Not Found	Peak Found	Peak Found	Peak Found
High	P41567	eukaryotic translation initiation factor 1 [OS=Homo sapiens]	0	62.732	62	7	52	7	1	113	12.7	7.44	186.44	7	0	3.026	0.152849	86.12	148.8	51.2	50.22	53.73	1.9888e+07	2.65807e+07	1.65381e+07	1.19748e+07	1.84244e+07	2.57206e+07	16191213	3.86129e+06	2.72862e+07	793363	3.7796e+06	4.18848e+06	High	High	High	High	High	High	High	Peak Found	High	High	High	High
High	Q9UL26	Ras-related protein Rab-22A [OS=Homo sapiens]	0	7.377	11	2	3	1	1	194	21.8	8.15	7.11	2	0	3.025	0.417289	0	150.3	49.7					979153						662132				Not Found	Not Found	High	Not Found	Not Found	Not Found	Not Found	Not Found	Peak Found	Not Found	Not Found	Not Found
High	Q04828	aldo-keto reductase family 1 member C1 [OS=Homo sapiens]	0	141.098	61	15	108	1	1	323	36.8	7.88	382.95	15	14	3.023	0.224001	112.74	168.4	31.6	40.26	70.65	1.06557e+08	2.14488e+07	1.10449e+08	4.91318e+07	2.45791e+07	1.01065e+08	3.30105e+07	7.31996e+06	1.02277e+08	878811	1.44833e+07	6.75641e+06	Not Found	Not Found	Peak Found	Peak Found	Peak Found	High	Peak Found	Peak Found	Peak Found	Not Found	Peak Found	Not Found
High	Q9H1P3-1	Oxysterol-binding protein-related protein 2 [OS=Homo sapiens]	0	6.784	4	1	2	1	1	480	55.2	6.35	8.91	1	0	3.021	0.439825	122.37	151.5	48.5	78.47	132.16	67749.2	429928		225122		888675	71966	76034	2.09059e+06		102477		Peak Found	Peak Found	Not Found	Peak Found	Not Found	High	Peak Found	Peak Found	High	Not Found	Peak Found	Not Found
High	P19971	thymidine phosphorylase [OS=Homo sapiens]	0	222.927	65	23	247	23	1	482	49.9	5.53	841.95	23	0	3.011	0.207158	94.45	140.5	59.5	49.49	39.26	1.47775e+08	2.26865e+08	3.0741e+08	2.34162e+08	5.33147e+07	1.52845e+08	7.67251e+07	6.20109e+07	1.78167e+08	4.4151e+06	5.74102e+07	1.81053e+07	High	High	High	High	High	High	High	High	High	High	High	High
High	P98088	Mucin-5AC [OS=Homo sapiens]	0	379.475	18	47	115	43	1	5654	585.2	7.02	394.63	47	0	3.01	0.235011	130.02	128.7	71.3	184.04	74.76	2.46179e+07	2.64986e+08	5.86824e+06	8.02755e+06	6.47465e+06	1.06274e+07	7.99767e+06	8.61072e+06	872128	886831	9.82236e+06	695023	Peak Found	High	Peak Found	Peak Found	High	Peak Found	Peak Found	High	Peak Found	Peak Found	High	Peak Found
High	P62136-1	serine/threonine-protein phosphatase PP1-alpha catalytic subunit [OS=Homo sapiens]	0	130.3	65	16	91	6	1	330	37.5	6.33	324.2	16	10	3.001	0.169538	107.05	169.3	30.7	81.26	102.31	1.73663e+08	2.19963e+07	5.44283e+07	2.60725e+07	4.69955e+06	5.64263e+07	4.97991e+06	2.14036e+07	1.15576e+08	695319	1.02796e+07	2.65703e+06	High	High	High	High	High	High	Peak Found	Peak Found	High	Peak Found	High	Peak Found
High	Q9H2S5	RING finger protein 39 [OS=Homo sapiens]	0	15.996	11	3	4	3	1	420	45.5	8.29	12.04	3	0	2.991	0.535944	35.53	162.8	37.2	77.93				903483	1.27782e+06		444044					164891		Not Found	Not Found	Peak Found	High	Not Found	High	Not Found	Not Found	Not Found	Not Found	Peak Found	Not Found
High	Q8NBS9-1	Thioredoxin domain-containing protein 5 [OS=Homo sapiens]	0	95.282	50	17	108	17	1	432	47.6	5.97	308.09	17	0	2.989	0.260361	90.17	153.9	46.1	38.89	130.72	4.50963e+07	8.62009e+07	5.7964e+07	5.53555e+07	3.47026e+07	1.26477e+08	2.54597e+08	8.7357e+06	5.42526e+07	1.399e+07	2.2511e+07	1.07524e+07	High	High	High	High	High	High	High	High	High	High	High	High
High	Q6ZN66	Guanylate-binding protein 6 [OS=Homo sapiens]	0	557.646	73	44	429	43	1	633	72.4	6.37	1522.33	44	1	2.986	0.21456	124.51	156.5	43.5	67.95	157.13	7.25357e+08	7.20222e+07	4.78835e+08	1.44658e+08	3.11364e+07	5.21287e+08	8.25545e+07	5.36733e+07	1.89678e+09	7.0243e+06	8.51306e+07	1.51341e+07	High	High	High	High	High	High	High	High	High	High	High	High
Medium	O75936	gamma-butyrobetaine dioxygenase [OS=Homo sapiens]	0.031	1.798	2	1	1	1	1	387	44.7	6.74	2.07	1	0	2.969	0.4884	56.14	124.7	75.3	77.96	79.41	389079	1.06852e+06	298646						730688		80110.3		Peak Found	Peak Found	High	Not Found	Not Found	Not Found	Not Found	Not Found	Peak Found	Not Found	Peak Found	Not Found
High	P07919	Cytochrome b-c1 complex subunit 6, mitochondrial [OS=Homo sapiens]	0	31.736	38	4	17	4	1	91	10.7	4.44	69.88	4	0	2.968	0.26349	116.28	159.2	40.8	74.5	103.53	48248.6	4.27585e+06	7.42658e+06	5.0881e+06	5.74775e+06	6.2634e+06	6.50619e+06	1.19699e+06	2.69858e+06	184235	1.46394e+06	246639	High	High	High	High	High	High	High	Peak Found	Peak Found	Peak Found	Peak Found	Peak Found
High	P67812-3	Isoform 3 of Signal peptidase complex catalytic subunit SEC11A [OS=Homo sapiens]	0	9.366	16	3	5	3	1	185	21.4	9.42	9.28	3	0	2.929	0.407463	129.58	98.4	101.6	74.85	106.78	3.5851e+06	1.25972e+06	962512	162595		3.26935e+06	390698	1.99053e+06	1.10332e+07		78201.4		Peak Found	Peak Found	High	Peak Found	Not Found	High	Peak Found	Peak Found	High	Not Found	Peak Found	Not Found
High	P21964-1	Catechol O-methyltransferase [OS=Homo sapiens]	0	174.717	73	17	96	17	1	271	30	5.47	386.24	17	0	2.928	0.232742	120.35	182.2	17.8	75.37	98.84	3.51171e+08	3.02531e+08	1.18906e+08	6.32541e+07	1.07044e+07	6.082e+07	3.47587e+07	7.09199e+06	1.40862e+08	945674	8.08291e+06	4.25221e+06	High	High	High	High	High	High	High	High	High	High	High	High
High	Q9H8H3	methyltransferase-like protein 7A [OS=Homo sapiens]	0	6.862	6	1	1	1	1	244	28.3	8.38	3.56	1	0	2.915	0.58371	46.38	148.9	51.1	37.69		760623			238791		888552				22789.9			Peak Found	Not Found	Not Found	Peak Found	Not Found	High	Not Found	Not Found	Not Found	Peak Found	Not Found	Not Found
High	P14324	Farnesyl pyrophosphate synthase [OS=Homo sapiens]	0	61.282	24	8	47	8	1	419	48.2	6.15	161.35	8	0	2.902	0.183317	82.5	157.3	42.7	47.72	63.14	3.03223e+07	2.47074e+07	2.75183e+07	3.31705e+07	6.17733e+06	2.86914e+07	6376314	1.95452e+06	3.30028e+07	699266	1.24508e+07	1.8949e+06	High	High	High	High	High	High	High	High	High	Peak Found	High	Peak Found
High	P01704	Immunoglobulin lambda variable 2-14 [OS=Homo sapiens]	0.008	2.774	13	1	3	1	1	120	12.6	6.49	5.41	1	0	2.895	0.440265	81.82	148.7	51.3	86.28	9.06		3876101	8.37111e+06	549932	711959			506345			814314		Not Found	High	Peak Found	High	Peak Found	Not Found	Not Found	High	Not Found	Not Found	Peak Found	Not Found
High	Q15125	3-beta-hydroxysteroid-delta(8),delta(7)-isomerase [OS=Homo sapiens]	0	6.787	5	1	2	1	1	230	26.3	7.9	8.83	1	0	2.894	0.550234	207.59	148.6	51.4	127.33	139.57	182621		2.80716e+06					10183.7	5.59181e+06				Peak Found	Not Found	High	Not Found	Not Found	Not Found	Not Found	Peak Found	High	Not Found	Not Found	Not Found
High	Q9ULX9-1	Transcription factor MafF [OS=Homo sapiens]	0	16.045	46	5	9	5	1	164	17.7	9.8	16.27	5	0	2.894	0.416662	107.55	174.9	25.1	56.83	145.8	5.61903e+06	644424	7.10967e+06	1.57127e+06	2.54668e+06	4.30881e+06	4.52086e+06	175723	907627	69235.5		338720	Peak Found	Peak Found	High	High	High	Peak Found	High	Peak Found	Peak Found	Peak Found	Peak Found	Peak Found
High	O43617-1	Trafficking protein particle complex subunit 3 [OS=Homo sapiens]	0	15.962	27	5	13	5	1	180	20.3	4.96	22.73	5	0	2.887	0.316562	117.62	144.7	55.3	111.5	68.28	3818728	2561987	4.4422e+06	1.12323e+07	1.80926e+06	3.35224e+07	3.73636e+06	771912	8.85954e+06	170550	1669205	254845	Peak Found	High	High	High	High	Peak Found	Peak Found	High	High	Peak Found	High	Peak Found
High	P53602	Diphosphomevalonate decarboxylase [OS=Homo sapiens]	0	61.383	43	12	17	12	1	400	43.4	7.23	56.67	12	0	2.874	0.348512	91.59	154.2	45.8	74.15	91.44	5.13309e+06	2.9336e+06	3.24164e+06	7.55934e+06	2.16379e+06	1.57659e+07	169768	782797	5.18409e+06	482102	1.27961e+06	122836	High	Peak Found	High	High	Peak Found	High	Peak Found	Peak Found	High	Peak Found	Peak Found	Peak Found
Low	Q96DR8	Mucin-like protein 1 [OS=Homo sapiens]	0.096	1.077	8	1	1	1	1	90	9	4.64	0	1	0	2.873	0.603878	121.66	142.6	57.4	116.65	62.86					1.32517e+06	350441		310280		101338	137298	183390	Not Found	Not Found	Not Found	Not Found	High	Peak Found	Not Found	Peak Found	Not Found	Peak Found	Peak Found	Peak Found
High	Q9BZG9	Ly-6/neurotoxin-like protein 1 [OS=Homo sapiens]	0	49.885	42	3	98	3	1	131	14	6.71	214.3	3	0	2.864	0.22188	131.34	147.4	52.6	127.56	121.58	7.30805e+06	2.39722e+07	3.31529e+07	6.64374e+07	1.11697e+08	4.97881e+07	8.25014e+07	1.42666e+07	1.89361e+07	1.87235e+06	7.64167e+06	5.79581e+06	High	High	High	High	High	High	High	High	Peak Found	High	High	High
High	P02808-1	Statherin [OS=Homo sapiens]	0	23.735	55	3	19	3	1	62	7.3	8.47	66.17	3	0	2.856	0.230438	144.46	158.2	41.8	193.78	228.58	2285318	22624868	2.20315e+08	5.55738e+06	1.33357e+06	9219662	535027	734861	6.49521e+06	219020	8954666	1.44876e+08	High	High	High	High	High	High	Peak Found	High	High	Peak Found	High	High
High	O14602	Eukaryotic translation initiation factor 1A, Y-chromosomal [OS=Homo sapiens]	0	24.452	56	6	17	1	1	144	16.4	5.24	51.39	6	5	2.846	0.277515	101.28	152.5	47.5	37.2	51.54	2.58959e+07	2.36785e+07	2.24636e+07	6.79801e+06	4.89656e+06	8.24317e+06	5.83585e+06	2.85078e+06	2.29557e+07	369635	2.32719e+06	2.5852e+06	Not Found	Not Found	Not Found	Not Found	Not Found	High	Not Found	Not Found	Not Found	Not Found	Not Found	Not Found
High	P63167	Dynein light chain 1, cytoplasmic [OS=Homo sapiens]	0	68.372	58	5	72	2	1	89	10.4	7.4	232.5	5	3	2.846	0.262597	86.33	146.7	53.3	40.56	41.96	1.67914e+08	53505171	1.89052e+08	1.4236e+08	7.57037e+07	1.74455e+08	6.67194e+07	2.612e+07	2.34834e+08	5.98561e+06	7.30149e+07	1.74496e+07	High	High	High	High	High	High	High	High	High	High	High	Peak Found
High	Q9Y5L4	mitochondrial import inner membrane translocase subunit TIM13 [OS=Homo sapiens]	0	21.854	45	4	11	4	1	95	10.5	8.18	35.18	4	0	2.842	0.412428	103.57	138.3	61.7	113.01	91.4	10109.5	4.01989e+06	974805	4.68626e+06	4931113	1.36205e+06	4.05472e+06	540869	1.80695e+06	124146	1.21438e+06	428288	Peak Found	High	High	High	High	Peak Found	High	Peak Found	Peak Found	Peak Found	Peak Found	Peak Found
High	O75503	Ceroid-lipofuscinosis neuronal protein 5 [OS=Homo sapiens]	0	10.25	8	3	4	3	1	358	41.5	7.4	8.97	3	0	2.839	0.564399	108.68	138	62	110.06	37.86	232255	5.19343e+06	660393	900959	556586	673025	571472	330655	491069	30831.3	391522	206856	Peak Found	High	Peak Found	High	Peak Found	Peak Found	Peak Found	Peak Found	Peak Found	Peak Found	Peak Found	Peak Found
High	Q10472	Polypeptide N-acetylgalactosaminyltransferase 1 [OS=Homo sapiens]	0	18.522	8	4	5	4	1	559	64.2	7.72	15.83	4	0	2.835	0.442075	82.59	148.1	51.9	43.15	120.32	3.42014e+06		3.05822e+06	1.5867e+06	200912	2.50381e+06	5011843		4.77926e+06	43525.5	770863	116694	Peak Found	Not Found	High	Peak Found	Peak Found	High	High	Not Found	High	Peak Found	Peak Found	Peak Found
High	Q96EK6	glucosamine 6-phosphate N-acetyltransferase [OS=Homo sapiens]	0	8.23	20	1	1	1	1	184	20.7	7.99	4.12	1	0	2.823	0.537766	0	147.7	52.3					516839									85827.8	Not Found	Not Found	High	Not Found	Not Found	Not Found	Not Found	Not Found	Not Found	Not Found	Not Found	Peak Found
High	O15212	Prefoldin subunit 6 [OS=Homo sapiens]	0	24.409	39	5	19	5	1	129	14.6	8.88	44.45	5	0	2.822	0.364762	106	138.9	61.1	97.97	60.72	3.22376e+06	2.98559e+06	4.0141e+06	1.03508e+07	5.17258e+06	1.53189e+06	1.65485e+06	1.11086e+06	2.38577e+06	71781.6	2.90141e+06	501548	Peak Found	High	High	High	High	High	Peak Found	Peak Found	Peak Found	Peak Found	High	Peak Found
High	Q9Y337	Kallikrein-5 [OS=Homo sapiens]	0	35.444	23	6	20	6	1	293	32	8.38	69.95	6	0	2.821	0.262597	109.34	153.3	46.7	47.29	127.96	7.99298e+06	8.47812e+06	2685648	8.14056e+06	2.62835e+06	9.62349e+06	1.58996e+07	1.54298e+06	4.29994e+06	692475	846996	611386	High	High	Peak Found	Peak Found	High	High	High	High	Peak Found	High	Peak Found	Peak Found
High	P02814	Submaxillary gland androgen-regulated protein 3B [OS=Homo sapiens]	0	68.321	70	3	838	3	1	79	8.2	9.57	3933.09	3	0	2.808	0.2758	113.41	153.5	46.5	107.86	127.67	5.80815e+09	2.77131e+09	3.41266e+09	2.65509e+09	6.51338e+09	1.01249e+09	8.51049e+08	4.46781e+09	2.9161e+09	9.29528e+07	2.9161e+08	8.01888e+08	High	High	High	High	High	High	High	High	High	High	High	High
High	P41222	Prostaglandin-H2 D-isomerase [OS=Homo sapiens]	0	16.82	17	2	3	2	1	190	21	7.8	10.53	2	0	2.805	0.40933	104.35	162.6	37.4	97.21	51.67		792132	404730	2.41601e+06	3.11857e+06	3.0449e+06	1.08198e+06	225095	797777	77207.4	768640		Not Found	Peak Found	Peak Found	Peak Found	High	Peak Found	High	Peak Found	Peak Found	Peak Found	Peak Found	Not Found
High	Q9Y3F4-2	Isoform 2 of Serine-threonine kinase receptor-associated protein [OS=Homo sapiens]	0	88.475	62	15	52	15	1	363	39.8	5.31	170.64	15	0	2.802	0.238051	91.93	163.1	36.9	36.45	81.76	2.07867e+07	1.84351e+07	3.07592e+07	1.50504e+07	3.41712e+06	2.10823e+07	4.97585e+06	3.84681e+06	2.70479e+07	361155	1.40257e+06	619698	High	High	High	High	High	High	Peak Found	High	High	High	High	Peak Found
High	Q9H2H8-1	peptidyl-prolyl cis-trans isomerase-like 3 [OS=Homo sapiens]	0	29.221	32	5	12	5	1	161	18.1	6.79	37.01	5	0	2.792	0.485143	66.87	162.3	37.7	54.64	42.14	6.11012e+06	2.83747e+06	1.05074e+06	4.47249e+06	1.60492e+06	7.06233e+06	1.0734e+06	752256	3.24305e+06	100071	354745	309520	High	Peak Found	High	High	High	High	High	Peak Found	High	Peak Found	Peak Found	Peak Found
High	Q9P270	SLAIN motif-containing protein 2 [OS=Homo sapiens]	0	12.323	8	2	2	2	1	581	62.5	9.45	7.3	2	0	2.789	0.451032	43.82	181.6	18.4	57.6	48.9	4.33384e+06	1.48641e+06						185484	326757				High	Peak Found	Not Found	Not Found	Not Found	Not Found	Not Found	Peak Found	Peak Found	Not Found	Not Found	Not Found
Low	P23919	thymidylate kinase [OS=Homo sapiens]	0.082	1.186	4	1	1	1	1	212	23.8	8.27	1.69	1	0	2.782	0.517288	51.4	147.1	52.9	33.28	57.02				342601		367318					209315	52255.9	Not Found	Not Found	Not Found	High	Not Found	Peak Found	Not Found	Not Found	Not Found	Not Found	Peak Found	Peak Found
High	P0DJI8	Serum amyloid A-1 protein [OS=Homo sapiens]	0	75.351	62	7	74	4	1	122	13.5	6.79	288.86	7	3	2.782	0.266152	126.6	156.1	43.9	69.42	112.01	7.5957e+07	1.5803e+08	4.84501e+07	2.98136e+07	1.50111e+07	3.20842e+07	8.9717e+07	3.64437e+07	3.93359e+07	1.13722e+06	7.33182e+06	3.92092e+06	High	High	High	High	High	High	High	High	High	High	High	High
High	O14579-1	coatomer subunit epsilon [OS=Homo sapiens]	0	55.345	37	7	18	7	1	308	34.5	5.12	66.86	7	0	2.776	0.350311	91.73	158.3	41.7	31.83	108.17	9.92389e+06	5.72942e+06	4.44586e+06	3.96349e+06	1.20012e+06	4.37037e+06	1.0987e+06	895084	1.11177e+07	42583.7	553888		High	High	High	High	Peak Found	High	Peak Found	Peak Found	High	Peak Found	Peak Found	Not Found
High	Q92484	acid sphingomyelinase-like phosphodiesterase 3a [OS=Homo sapiens]	0	21.917	10	3	11	3	1	453	51.2	6.33	45.94	3	0	2.759	0.484705	110.45	152.3	47.7	34.88	110.26	3292350	3.05839e+06	3.78766e+06	3.65196e+06	1.55699e+06	5.72543e+06	318183	758671	5869777	130810	4.90369e+06	87978.4	High	High	High	High	Peak Found	High	Peak Found	High	High	Peak Found	High	Peak Found
High	P49788	Retinoic acid receptor responder protein 1 [OS=Homo sapiens]	0	16.283	17	4	8	4	1	294	33.3	8.51	24.44	4	0	2.753	0.483459	111.17	135.1	64.9	91.68	70.88	11358181	5.57468e+06	999049	2.78906e+06	303802	838848	883596	177464	2.52097e+06		1.81733e+06	244350	Peak Found	High	High	High	Peak Found	Peak Found	Peak Found	Peak Found	High	Not Found	High	Peak Found
High	P55010	Eukaryotic translation initiation factor 5 [OS=Homo sapiens]	0	47.259	27	10	30	10	1	431	49.2	5.58	93.93	10	0	2.75	0.311372	109.38	156.8	43.2	53.14	94.32	3.25703e+07	1.83032e+07	7.89227e+06	4.2042e+06	3.0666e+06	1.69727e+07	8.25753e+06	3.08405e+06	2.5054e+07	224311	699043	327238	High	High	High	High	High	High	High	Peak Found	High	Peak Found	Peak Found	Peak Found
High	Q96FV2	Secernin-2 [OS=Homo sapiens]	0	27.489	18	4	6	4	1	425	46.6	5.67	21.37	4	0	2.75	0.50524	75.19	153.3	46.7	74.37	69.43	1.13435e+06	3.85128e+06	1.96626e+06	2.60885e+06	238218	1.2055e+06		340710		40186.1	924553	106116	Peak Found	Peak Found	High	High	Peak Found	Peak Found	Not Found	High	Not Found	Peak Found	Peak Found	Peak Found
High	O43324-1	Eukaryotic translation elongation factor 1 epsilon-1 [OS=Homo sapiens]	0.005	3.112	7	1	1	1	1	174	19.8	8.54	2.42	1	0	2.747	0.627555	3.95	146.6	53.4		3.77			566212					113274	432931				Not Found	Not Found	Peak Found	Not Found	Not Found	Not Found	Not Found	Peak Found	High	Not Found	Not Found	Not Found
Medium	Q96QU6	1-aminocyclopropane-1-carboxylate synthase-like protein 1 [OS=Homo sapiens]	0.021	2.034	1	1	1	1	1	501	57.3	6.43	1.72	1	0	2.745	0.589026	57.44	147.5	52.5	38.92	83.58	653971	471317	1.28533e+06	482263	324765	625101	105770	148052	501432		719664	137446	Peak Found	Peak Found	Peak Found	High	Peak Found	Peak Found	Peak Found	Peak Found	Peak Found	Not Found	Peak Found	Peak Found
High	P63165-1	Small ubiquitin-related modifier 1 [OS=Homo sapiens]	0	12.208	19	2	9	2	1	101	11.6	5.52	13.33	2	0	2.744	0.350851	103.28	138.4	61.6	33.74	102.14	5.3927e+06	6.55555e+06	3.08863e+06	4366891	3.01946e+06	5.78668e+06	1.10547e+07	2.6446e+06	2.40984e+06	502488	1.24607e+06	767166	High	High	Peak Found	Peak Found	High	High	High	High	Peak Found	High	Peak Found	Peak Found
High	Q15185	Prostaglandin E synthase 3 [OS=Homo sapiens]	0	56.645	42	7	58	7	1	160	18.7	4.54	170.08	7	0	2.735	0.257946	106.06	158.8	41.2	28.79	72	7.90157e+07	3.72117e+07	4.95423e+07	3.26731e+07	9.72713e+06	4.3273e+07	2.67637e+07	8.03652e+06	58095264	842045	2.94661e+06	4.83301e+06	High	High	High	High	High	High	High	High	High	Peak Found	High	High
High	Q9UBQ5	Eukaryotic translation initiation factor 3 subunit K [OS=Homo sapiens]	0	16.275	18	3	10	3	1	218	25	4.93	25.48	3	0	2.723	0.484705	115.16	123	77	90.86	135.1		2.79721e+06	7873411	1.14203e+06	313833	1.70882e+06	7.18413e+06	619505	4.02487e+06	74357.2	1.15699e+06	77918.1	High	High	Peak Found	High	High	High	Peak Found	High	Peak Found	Peak Found	High	Peak Found
High	Q3ZCW2	Galectin-related protein [OS=Homo sapiens]	0	59.981	59	8	36	8	1	172	19	5.35	123.05	8	0	2.719	0.329707	107.65	126.2	73.8	104.05	43.31	8.43104e+06	1.38499e+07	1.09039e+07	3.38074e+07	2.38081e+06	1.85429e+07	6.96229e+06	4.16959e+06	1.46041e+07	381942	5.70573e+06	906533	High	High	High	High	High	High	High	High	High	High	High	Peak Found
High	P30101	Protein disulfide-isomerase A3 [OS=Homo sapiens]	0	388.634	67	37	469	37	1	505	56.7	6.35	1660.55	37	0	2.704	0.325516	89.68	141.1	58.9	22.66	48.05	6.21734e+08	6.16866e+08	5.83994e+08	4.21982e+08	1.39293e+08	7.12436e+08	3.47571e+08	1.32583e+08	5.67947e+08	2.86428e+07	9.96163e+07	4.97121e+07	High	High	High	High	High	High	High	High	High	High	High	High
High	P02747	Complement C1q subcomponent subunit C [OS=Homo sapiens]	0	7.792	9	2	2	2	1	245	25.8	8.41	5.8	2	0	2.699	0.58298	62.43	142.9	57.1	112.49	12.31	7.2087e+06	2.09766e+06	534692			468703		248229	845072	35823.8		201349	High	Peak Found	Peak Found	Not Found	Not Found	Peak Found	Not Found	Peak Found	Peak Found	Peak Found	Not Found	Peak Found
High	P05091	Aldehyde dehydrogenase, mitochondrial [OS=Homo sapiens]	0	141.385	57	22	89	20	1	517	56.3	7.05	260.44	22	2	2.699	0.363268	123.11	149.9	50.1	42.72	82.92	1.31289e+08	5.31939e+07	71815619	7.10499e+07	1.42822e+07	6.20561e+07	7.60196e+06	1.761e+07	1.46336e+08	1.76324e+06	2.96824e+07	3.80384e+06	High	Peak Found	High	High	High	High	Peak Found	High	High	High	Peak Found	High
High	O00471	Exocyst complex component 5 [OS=Homo sapiens]	0	6.989	4	3	3	3	1	708	81.8	6.71	7.19	3	0	2.693	0.547676	77.51	139.8	60.2	43.76	30.33	1.71829e+06	2.21096e+06	1.03528e+06			822412	480444	250217	1.05483e+06	62084.3		109736	Peak Found	Peak Found	Peak Found	Not Found	Not Found	High	Peak Found	Peak Found	High	Peak Found	Not Found	Peak Found
High	Q92876-1	Kallikrein-6 [OS=Homo sapiens]	0	177.971	74	12	244	12	1	244	26.8	7.44	871.98	12	0	2.686	0.333007	131.49	152.7	47.3	56.18	193.74	1.96948e+08	4.88216e+08	2.4808e+08	5.16296e+07	1.72939e+08	2.77493e+08	1.39095e+09	7.85037e+07	3.92849e+07	8.4413e+06	2.76046e+07	4.04433e+07	High	High	High	High	High	High	High	High	High	High	High	High
High	Q9P013	spliceosome-associated protein CWC15 homolog [OS=Homo sapiens]	0	9.653	12	4	6	4	1	229	26.6	5.71	12.73	4	0	2.685	0.55486	86.17	142.7	57.3	69.3	69.39	5.10866e+06	663654	407520	1.05935e+06	890626	3.62443e+06	1.17692e+06	115997	500347		692590	467758	High	Peak Found	Peak Found	Peak Found	High	High	Peak Found	Peak Found	Peak Found	Not Found	Peak Found	High
High	P28482	mitogen-activated protein kinase 1 [OS=Homo sapiens]	0	131.633	56	15	53	9	1	360	41.4	6.98	175.95	15	0	2.675	0.2758	106.09	129.6	70.4	37.33	50.63	2.66358e+07	1.27484e+07	1.32909e+07	1.29886e+07	2.82886e+06	2.15958e+07	1.46017e+07	4.36583e+06	2.17461e+07	925506	7.85439e+06	1.30384e+06	High	Peak Found	High	High	High	High	Peak Found	Peak Found	High	High	High	Peak Found
High	A0A075B6J9	immunoglobulin lambda variable 2-18 [OS=Homo sapiens]	0.007	2.954	11	1	2	1	1	118	12.4	4.82	5.25	1	0	2.674	0.531631	53.33	145.6	54.4		47.87			1.61558e+06				712882	239722					High	Not Found	High	Not Found	Not Found	Not Found	Peak Found	Peak Found	Not Found	Not Found	Not Found	Not Found
High	Q4KWH8-1	1-phosphatidylinositol 4,5-bisphosphate phosphodiesterase eta-1 [OS=Homo sapiens]	0.008	2.817	0	1	3	1	1	1693	189.1	7.74	5.73	1	0	2.674	0.540955	83.37	150.6	49.4	39.29	117.34	2.61354e+06			882752	296916	1.11044e+06	2.20636e+06		828028	35289.2	373165		Peak Found	Peak Found	Peak Found	High	Peak Found	High	Peak Found	Not Found	Peak Found	Peak Found	Peak Found	Not Found
High	P43490	nicotinamide phosphoribosyltransferase [OS=Homo sapiens]	0	321.552	71	30	321	30	1	491	55.5	7.15	1053.48	30	0	2.669	0.339454	101.87	145.8	54.2	64.66	89.63	8.02934e+08	1.78438e+08	3.74472e+08	9.05624e+07	4.45291e+07	3.34741e+08	6.08444e+07	4.70702e+07	8.27643e+08	3.06372e+07	2.88811e+07	4.67892e+07	High	High	High	High	High	High	High	High	High	High	High	High
High	Q9UBQ0	Vacuolar protein sorting-associated protein 29 [OS=Homo sapiens]	0	42.92	43	6	20	6	1	182	20.5	6.79	45.56	6	0	2.666	0.376092	114.72	154.1	45.9	50.23	133.97	8.61135e+06	3.26637e+06	1.01496e+07	2.18394e+06	1.0487e+06	7.64503e+06	267316	372886	2.15606e+07	281446	1.29161e+06	688721	High	Peak Found	High	High	High	High	Peak Found	Peak Found	High	High	Peak Found	Peak Found
High	Q9UJY5-6	Isoform 6 of ADP-ribosylation factor-binding protein GGA1 [OS=Homo sapiens]	0	14.507	11	3	4	3	1	656	72.2	5.35	11.36	3	0	2.664	0.519446	97.47	155.5	44.5	53.68	97.62	1.48849e+06	1.83135e+06	1.78175e+06	434909	126461		284590		3.355e+06	33880.3	309730	143181	High	High	Peak Found	High	Peak Found	Not Found	Peak Found	Not Found	Peak Found	Peak Found	High	Peak Found
High	Q15907	Ras-related protein Rab-11B [OS=Homo sapiens]	0	55.409	56	11	86	10	1	218	24.5	5.94	233.19	11	1	2.664	0.341051	98.78	152.3	47.7	37.76	87.69	1.39354e+08	6.4674e+07	1.70221e+08	6.30688e+07	2.34524e+07	9.47033e+07	2.47074e+07	1.99591e+07	2.34058e+08	2.45703e+06	3.26773e+07	4.65592e+06	High	High	High	High	High	High	High	High	High	High	High	High
High	Q8WZ82	Esterase OVCA2 [OS=Homo sapiens]	0	19.119	35	4	6	4	1	227	24.4	6.89	18.72	4	0	2.663	0.537766	71.7	158.7	41.3	44.22	63.01	3.70968e+06	1.98749e+06	489690	1.75085e+06	1.15832e+06	2.24356e+06	1.39531e+06	196473	1.68631e+06	42623.2	565411	306355	High	High	High	High	Peak Found	Peak Found	Peak Found	Peak Found	Peak Found	Peak Found	Peak Found	Peak Found
High	P51570-2	Isoform 2 of Galactokinase [OS=Homo sapiens]	0	56.587	31	10	30	10	1	422	45.3	6.68	94.03	10	0	2.654	0.328719	107.3	132.8	67.2	68.71	75.13	9.29025e+06	5.485e+06	2.68732e+06	1.06458e+07	1.97504e+06	1.46027e+07	4.01501e+06	1.58942e+06	6.06671e+06	1.24121e+06	2.86228e+06	972815	High	High	High	High	High	High	Peak Found	High	High	Peak Found	Peak Found	Peak Found
High	Q9NWV4	UPF0587 protein C1orf123 [OS=Homo sapiens]	0	28.72	45	5	19	5	1	160	18	5.01	62.79	5	0	2.652	0.341051	102.19	154	46	34	94.52	1.62543e+07	9.4612e+06	5.13102e+06	5.92127e+06	2.05534e+06	1.07404e+07	8.15451e+06	2.06154e+06	1.10953e+06	122621	2.56079e+06	1.27328e+06	High	High	High	High	High	High	High	High	High	Peak Found	Peak Found	High
High	P11684	Uteroglobin [OS=Homo sapiens]	0	42.673	42	3	20	3	1	91	10	5.06	63.77	3	0	2.647	0.270716	145.43	183.7	16.3	111.14	194.48	432335	3.82868e+07	1.25665e+08	175893	2.76279e+07		4.95047e+06	4.86361e+07	6.8767e+06		595328	43103.9	Peak Found	High	High	Peak Found	High	Not Found	Peak Found	High	Peak Found	Not Found	Peak Found	Peak Found
High	Q9BX68	Histidine triad nucleotide-binding protein 2, mitochondrial [OS=Homo sapiens]	0	24.446	37	4	15	4	1	163	17.2	9.16	44.85	4	0	2.645	0.526993	93.52	116.6	83.4	105.25	52.13	262366		1.04143e+06	5.66368e+06	2.63574e+06	1874771			760188	164410	1534231	575837	Peak Found	Not Found	High	High	High	High	Not Found	Not Found	Peak Found	High	High	High
High	O95969	Secretoglobin family 1D member 2 [OS=Homo sapiens]	0.007	2.931	10	1	3	1	1	90	9.9	8.25	6.07	1	0	2.634	0.641111	120.89	120.8	79.2	170.87	96.68	415290	11296938	1.17696e+06		187581	574568	591340		2.89452e+06		165165	57583.7	Peak Found	High	High	Not Found	Peak Found	High	Peak Found	Not Found	Peak Found	Not Found	Peak Found	Peak Found
High	Q8WV24	Pleckstrin homology-like domain family A member 1 [OS=Homo sapiens]	0.002	4.626	2	1	6	1	1	401	45	9.89	17.24	1	0	2.621	0.66689	131.46	163.3	36.7	80.22	122.75		117343	3.18945e+06	598571	637905	4.26455e+06	1.14712e+06	59307.8	7.42399e+06	43651.8		183259	Not Found	Peak Found	High	High	High	High	High	Peak Found	High	Peak Found	Not Found	Peak Found
High	O75915	PRA1 family protein 3 [OS=Homo sapiens]	0.002	5.136	6	1	2	1	1	188	21.6	9.77	5.73	1	0	2.62	0.658576	73.82	144.7	55.3	55.01	14.12			1.24171e+06	334771	152426	1.49089e+06	299773			32042.1			Not Found	Not Found	High	Peak Found	Peak Found	High	Peak Found	Not Found	Not Found	Peak Found	Not Found	Not Found
High	P12814-1	Alpha-actinin-1 [OS=Homo sapiens]	0	474	62	49	490	31	1	892	103	5.41	1616.82	49	0	2.619	0.355985	86.44	151.9	48.1	25.94	33.31	1.48517e+08	5.35623e+07	9.85345e+07	5.74621e+07	2.63597e+07	9.65307e+07	1.93817e+07	1.84748e+07	6.07173e+07	4.55297e+06	3.30734e+07	7.35834e+06	High	High	High	High	High	High	High	High	High	High	High	High
High	Q9BPZ3	Polyadenylate-binding protein-interacting protein 2 [OS=Homo sapiens]	0	9.549	17	2	2	2	1	127	15	4.12	4.36	2	0	2.611	0.604046	41.18	144.6	55.4	83.48					1.00802e+06	141189	538645						98521.8	Peak Found	Peak Found	Not Found	High	Peak Found	Peak Found	Peak Found	Peak Found	Peak Found	High	Peak Found	Peak Found
High	Q4VC31	coiled-coil domain-containing protein 58 [OS=Homo sapiens]	0	25.903	38	5	22	5	1	144	16.6	7.81	64.02	5	0	2.606	0.398641	109.87	168.9	31.1	93.29	119.18	7.73842e+07	7.59866e+06	4.57467e+07	5.96171e+06	8.82733e+06	2.46904e+06	2.01526e+07	4.9267e+06	4.95503e+06	323128	2.37212e+06	1.08279e+06	High	High	High	High	High	Peak Found	High	High	Peak Found	Peak Found	Peak Found	Peak Found
High	P48594	Serpin B4 [OS=Homo sapiens]	0	409.709	67	30	636	15	1	390	44.8	6.21	2214.91	30	0	2.6	0.366328	90.78	147.4	52.6	42.43	59.67	2.1922e+08	3.32575e+08	4.98487e+08	1.05009e+08	7.84661e+07	3.0536e+08	6.64875e+07	4.84191e+07	3.12133e+08	1.10286e+07	2.06846e+08	2.81053e+07	High	High	High	High	High	High	High	High	High	High	High	High
High	P12838	Neutrophil defensin 4 [OS=Homo sapiens]	0	14.62	18	1	6	1	1	97	10.5	8.02	22.3	1	0	2.596	0.531286	114.7	144.4	55.6	101.93	40.63					3645673	1.63013e+06				231256		553905	Not Found	Not Found	High	Peak Found	High	Peak Found	Not Found	Not Found	Not Found	High	Peak Found	High
High	Q9BSY4-2	Isoform 2 of Coiled-coil-helix-coiled-coil-helix domain-containing protein 5 [OS=Homo sapiens]	0	13.634	20	2	4	2	1	158	17.7	7.85	16.18	2	0	2.592	0.588885	115.84	161.1	38.9	104.89	70.38	7.80873e+06	1.11556e+06	1.43514e+06	390212	848444	511152		518650	609262		242790		High	Peak Found	Peak Found	Peak Found	High	Peak Found	Not Found	High	Peak Found	Not Found	Peak Found	Not Found
High	Q9ULC4-3	Isoform 3 of Malignant T-cell-amplified sequence 1 [OS=Homo sapiens]	0	70.068	58	7	36	7	1	182	20.5	8.82	115.96	7	0	2.591	0.376092	104.13	164.4	35.6	40.2	116.1	1.30813e+07	4.25479e+06	5657327	7.20764e+06	3.35234e+06	1.33265e+07	5.20237e+06	629955	3.1513e+07	111050	3.09782e+06	561159	High	High	High	High	High	High	High	Peak Found	High	Peak Found	Peak Found	High
High	P01766	Immunoglobulin heavy variable 3-13 [OS=Homo sapiens]	0	16.047	19	2	25	1	1	116	12.5	7.08	78.37	2	0	2.59	0.526993	55.88	145.3	54.7	69.72	100.78	7.56407e+06	2.70211e+06	1.43172e+06	795187	556409	2.27491e+06		258436		77858.8	2.5279e+06	334352	High	Peak Found	Peak Found	High	High	Peak Found	Not Found	Peak Found	Not Found	Peak Found	High	Peak Found
High	Q7KZI7-14	Isoform 14 of Serine/threonine-protein kinase MARK2 [OS=Homo sapiens]	0	11.9	5	2	4	2	1	745	83.1	9.66	16.86	2	0	2.588	0.547676	48.9	136.6	63.4	49.03	57.11	5089573	1.73107e+06	2.06969e+06				1.73425e+06	775197	1.33117e+06	72945.5			High	Peak Found	High	Not Found	Not Found	High	Peak Found	Peak Found	High	Peak Found	Not Found	Not Found
High	Q08AI8	Uncharacterized protein C2orf54 [OS=Homo sapiens]	0	161.523	52	19	132	19	1	447	49.5	6.48	455.54	19	0	2.588	0.371505	112.44	144	56	51.48	94.65	1.36094e+08	4.51417e+07	6.4284e+07	8.48574e+07	1.33624e+07	9.08361e+07	4.59952e+07	2.05674e+07	2.54811e+08	2.31661e+06	1.97013e+07	2.92701e+06	High	High	High	High	High	High	High	High	High	High	High	High
High	P06865	Beta-hexosaminidase subunit alpha [OS=Homo sapiens]	0.001	6.278	3	2	3	2	1	529	60.7	5.16	5.48	2	0	2.587	0.634726	95.36	140.5	59.5	68.78	66.63		235597	657233	863690		1.72139e+06	266093	86682.6		96808.5	446921		Not Found	Peak Found	High	High	Not Found	Peak Found	Peak Found	Peak Found	Not Found	Peak Found	Peak Found	Not Found
High	Q16774-2	Isoform 2 of Guanylate kinase [OS=Homo sapiens]	0	30.613	38	7	21	7	1	218	23.8	7.5	63.79	7	0	2.587	0.34394	118.09	151.8	48.2	59.92	49.07	7.93222e+06	7.76022e+06	1.89744e+06	8.72715e+06	2.74353e+06	1.58036e+07	3.60307e+06	1.17564e+06	8.08194e+06	108817	2.28678e+06	802330	High	High	High	High	High	High	High	Peak Found	High	Peak Found	Peak Found	Peak Found
High	P46781	40S ribosomal protein S9 [OS=Homo sapiens]	0	43.146	41	11	43	11	1	194	22.6	10.65	90.33	11	0	2.586	0.350851	125.75	158.3	41.7	92	171.4	6.99854e+07	9.53599e+06	1.03612e+08	3.49433e+06	7.34132e+06	4.32436e+07	5.51518e+06	4.49947e+06	207578044	857728	6.89518e+06	1.33666e+06	High	Peak Found	High	Peak Found	High	High	High	High	High	Peak Found	High	Peak Found
High	Q13526	peptidyl-prolyl cis-trans isomerase NIMA-interacting 1 [OS=Homo sapiens]	0	19.341	24	2	3	2	1	163	18.2	8.82	14.7	2	0	2.585	0.596725	76.61	130.3	69.7	42.01	62.21		840139	551420	413207	537446	1.35486e+06				48174.8	466020	56133.5	Not Found	Peak Found	High	Peak Found	High	High	Not Found	Not Found	Not Found	Peak Found	Peak Found	Peak Found
High	Q7KZF4	staphylococcal nuclease domain-containing protein 1 [OS=Homo sapiens]	0	173.007	43	29	74	29	1	910	101.9	7.17	223.44	29	0	2.583	0.345249	112.25	169.6	30.4	52.58	146.98	5.489e+07	2.10178e+07	2.55302e+07	8.50101e+06	3.52619e+06	3.87552e+07	3.77389e+06	2.72871e+06	5.86619e+07	121268	2989247	257763	High	High	High	High	High	High	Peak Found	Peak Found	High	Peak Found	Peak Found	Peak Found
High	P51159-1	Ras-related protein Rab-27A [OS=Homo sapiens]	0	11.053	14	3	6	2	1	221	24.9	5.22	15	3	0	2.581	0.530738	72.72	163	37	59.75	41.25			3.52013e+06		279312	2.83868e+06	843061	337765	1.34314e+06	60232.3		639345	Not Found	Not Found	High	Not Found	Peak Found	High	Peak Found	Peak Found	Peak Found	Peak Found	Not Found	Peak Found
Medium	Q9NUJ1	Mycophenolic acid acyl-glucuronide esterase, mitochondrial [OS=Homo sapiens]	0.024	1.944	3	1	1	1	1	306	33.9	8.57	0	1	0	2.575	0.590115	177.37	144.1	55.9	108.51				994392		46654					15183.7			Not Found	Not Found	High	Not Found	Peak Found	Not Found	Not Found	Not Found	Not Found	Peak Found	Not Found	Not Found
High	Q9GZM7-1	Tubulointerstitial nephritis antigen-like [OS=Homo sapiens]	0.002	5.129	2	1	2	1	1	467	52.4	6.99	3.59	1	0	2.569	0.589026	74.04	144	56	74.63	30.39					289634	246734					174783	66303.2	Not Found	Not Found	Not Found	Not Found	High	High	Not Found	Not Found	Not Found	Not Found	Peak Found	Peak Found
High	P26440	Isovaleryl-CoA dehydrogenase, mitochondrial [OS=Homo sapiens]	0.002	4.651	4	2	2	2	1	423	46.3	8.19	5.22	2	0	2.568	0.575428	0	119.2	80.8					1.64856e+06						2.28332e+06				Not Found	Not Found	High	Not Found	Not Found	Not Found	Not Found	Not Found	High	Not Found	Not Found	Not Found
High	Q9GZZ8	Extracellular glycoprotein lacritin [OS=Homo sapiens]	0	10.032	19	3	16	3	1	138	14.2	5.5	32.41	3	0	2.565	0.376092	139.95	157.8	42.2	138.26	184.81	10464083	8.22503e+06	8.27965e+06	1.55997e+06	1.91066e+07	3.41896e+06	1.28341e+07	4.65111e+07	2.40669e+06	78015	801599	1.9162e+06	High	High	High	Peak Found	High	High	High	High	Peak Found	Peak Found	Peak Found	High
High	Q7Z7L8	Uncharacterized protein C11orf96 [OS=Homo sapiens]	0	6.335	8	2	2	2	1	435	46.1	9.99	3.17	2	0	2.56	0.618981	92.04	114.1	85.9	81.37	81.69	487811					1.432e+06		64936.8	555674	61733	790777	704355	High	Not Found	Not Found	Not Found	Not Found	Peak Found	Not Found	Peak Found	Peak Found	High	Peak Found	Peak Found
High	P02538	Keratin, type II cytoskeletal 6A [OS=Homo sapiens]	0	585.883	67	62	1401	4	1	564	60	8	4539.89	62	60	2.557	0.383313	142.15	146	54	130.78	166.32	8.14871e+09	6.66939e+08	3.46646e+10	3.37463e+08	8.01101e+08	1.66263e+10	7.75015e+08	7.61773e+08	3.34947e+10	1.61801e+08	1.52468e+09	1.6715e+08	High	High	High	Peak Found	High	High	High	High	High	Peak Found	High	High
High	Q13885	Tubulin beta-2A chain [OS=Homo sapiens]	0	278.243	72	23	282	1	1	445	49.9	4.89	955.77	23	5	2.555	0.376092	105.95	170	30	44.24	132.29	7.6951e+06	1.06932e+07	1.22583e+07	5.52024e+06	952396	1.3335e+07	1.31636e+06	607606	2.7436e+07	219464	2.31039e+06	435056	High	Peak Found	High	High	Peak Found	High	Not Found	Peak Found	Peak Found	Not Found	Peak Found	Peak Found
High	Q15428	splicing factor 3a subunit 2 [OS=Homo sapiens]	0	7.807	4	1	1	1	1	464	49.2	9.64	3.68	1	0	2.554	0.628597	69.5	126.5	73.5	49.29	55.19	632890	939928		189464		391959				30093.4	209231	34965.7	Peak Found	Peak Found	Not Found	Peak Found	Not Found	High	Not Found	Not Found	Not Found	Peak Found	Peak Found	Peak Found
High	P52597	Heterogeneous nuclear ribonucleoprotein F [OS=Homo sapiens]	0	99.237	49	13	59	11	1	415	45.6	5.58	189.51	13	0	2.546	0.395492	96.17	135.4	64.6	30.24	77.39	1.50362e+07	2.24524e+07	1.68781e+07	7.05215e+06	3.47112e+06	1.40662e+07	4.80072e+06	3.95792e+06	2.6456e+07	802241	1.11482e+06	243789	High	High	High	High	High	High	Peak Found	High	High	High	Peak Found	Peak Found
High	Q16658	Fascin [OS=Homo sapiens]	0	129.754	49	21	79	21	1	493	54.5	7.24	241.54	21	0	2.536	0.327831	117.57	155	45	68.86	62.43	4.17863e+07	2.55085e+07	2.66472e+07	4.20664e+07	8.12691e+06	9.90114e+07	1.71394e+07	3.45216e+06	4.70266e+07	705879	9.29213e+06	2.81776e+06	High	High	High	High	High	High	High	High	High	High	High	High
High	P30048	Thioredoxin-dependent peroxide reductase, mitochondrial [OS=Homo sapiens]	0	34.45	36	7	42	7	1	256	27.7	7.78	112.92	7	0	2.536	0.435823	83.31	154.4	45.6	74.12	100.12	6.72875e+06	7.27177e+06	1.42002e+07	2.1844e+07	5.35531e+06	1.52248e+07	1.85518e+06	946619	4.4483e+07	429538	1.26176e+07	2.19585e+06	High	High	High	High	High	High	High	High	High	High	High	High
High	Q69YN4	protein virilizer homolog [OS=Homo sapiens]	0.008	2.679	0	1	6	1	1	1812	201.9	5.01	5.35	1	0	2.535	0.608063	0	143.4	56.6								204619					65668.6		Not Found	Not Found	Peak Found	High	Peak Found	High	Not Found	Not Found	Not Found	Not Found	High	Peak Found
High	O60271	C-jun-amino-terminal kinase-interacting protein 4 [OS=Homo sapiens]	0	12.711	2	2	2	2	1	1321	146.1	5.15	6.93	2	0	2.533	0.575428	109.39	153.6	46.4	66.42	96.88	985700		2.20182e+06				143366		1.8909e+06				Peak Found	Not Found	High	Not Found	Not Found	Not Found	Peak Found	Not Found	Peak Found	Not Found	Not Found	Not Found
High	P04179	Superoxide dismutase [Mn], mitochondrial [OS=Homo sapiens]	0	110.016	84	14	126	14	1	222	24.7	8.25	428.79	14	0	2.531	0.398746	103.03	141.5	58.5	42.39	57.37	1.00891e+08	1.9355e+08	2.76821e+08	9.58194e+07	5.19118e+07	1.07263e+08	1.05879e+08	3.39297e+07	2.30964e+08	2.54198e+06	5.59981e+07	1.73142e+07	High	High	High	High	High	High	High	High	High	High	High	High
High	O95571	Persulfide dioxygenase ETHE1, mitochondrial [OS=Homo sapiens]	0	83.696	66	10	55	10	1	254	27.9	6.83	203.65	10	0	2.526	0.345019	94.81	136.8	63.2	67.87	75.85	2.19823e+07	1.23163e+07	2.11747e+07	3.31203e+07	5766164	2.33182e+07	1.89486e+07	5.55718e+06	4.55259e+07	299907	6.48745e+06	1.89603e+06	High	High	High	High	High	High	High	High	High	Peak Found	High	High
High	P49458	Signal recognition particle 9 kDa protein [OS=Homo sapiens]	0.002	4.567	17	2	5	2	1	86	10.1	7.97	5.83	2	0	2.526	0.589026	74.85	164.9	35.1	57.21	70.99	5.42155e+06	3.3174e+06	280146	4.11548e+06	2.07078e+06	3855959	1271138	286801					High	High	Peak Found	High	High	Peak Found	Peak Found	Peak Found	Not Found	Not Found	Not Found	Not Found
High	Q7Z465-1	Bcl-2/adenovirus E1B 19 kDa-interacting protein 2-like protein [OS=Homo sapiens]	0	36.482	18	4	10	4	1	357	39.7	5.41	36.13	4	0	2.524	0.589026	81.29	137.5	62.5	33.35	68.45				1.31159e+06	1.56235e+06	4.48777e+06			6.35041e+06	479541	688881	599774	Not Found	Not Found	Not Found	High	High	High	Not Found	Not Found	High	High	High	Peak Found
High	P41227-1	N-alpha-acetyltransferase 10 [OS=Homo sapiens]	0	20.859	26	6	13	6	1	235	26.4	5.64	26.79	6	0	2.52	0.499859	103.46	159.8	40.2	21.76	82.93	7.93828e+06	4.86827e+06	4.26926e+06	3.38402e+06	2.69755e+06	4.78183e+06	664399	1.29755e+06	6.22914e+06	325149	243565	85598.1	High	High	Peak Found	High	High	High	Peak Found	Peak Found	High	Peak Found	Peak Found	Peak Found
High	Q12931	heat shock protein 75 kDa, mitochondrial [OS=Homo sapiens]	0	10.159	3	2	14	1	1	704	80.1	8.21	53.03	2	0	2.519	0.642375	66.08	143.2	56.8	70.31	86.21			1.52737e+06			503586	591819		353881				High	High	High	High	Not Found	High	High	High	High	High	High	High
High	P55957-2	Isoform 2 of BH3-interacting domain death agonist [OS=Homo sapiens]	0	12.79	6	1	3	1	1	241	26.8	7.08	9.68	1	0	2.516	0.623598	59.44	143.1	56.9	132.39					590520	26019	119663					38690.9		Not Found	Not Found	Not Found	High	High	High	Not Found	Not Found	Not Found	Not Found	Peak Found	Not Found
High	P30153	serine/threonine-protein phosphatase 2A 65 kDa regulatory subunit A alpha isoform [OS=Homo sapiens]	0	262.422	54	27	185	27	1	589	65.3	5.11	664.79	27	0	2.502	0.416662	112.13	146.8	53.2	48.36	101.35	1.37223e+08	5.23483e+07	9.03084e+07	1.08435e+08	2.25185e+07	1.04502e+08	2.12712e+07	1.98833e+07	2.86995e+08	4.13799e+06	2.86864e+07	2.50887e+06	High	High	High	High	High	High	High	High	High	High	High	Peak Found
High	Q9UNL2-2	Isoform 2 of Translocon-associated protein subunit gamma [OS=Homo sapiens]	0	7.406	7	1	1	1	1	198	22.6	9.63	3.6	1	0	2.498	0.600307	57.57	142.8	57.2	51.19			1.88056e+06	872017				423022						Not Found	Peak Found	High	Not Found	Not Found	Not Found	Peak Found	Not Found	Not Found	Not Found	Not Found	Not Found
High	P18669	Phosphoglycerate mutase 1 [OS=Homo sapiens]	0	338.857	78	20	407	20	1	254	28.8	7.18	1461.53	20	0	2.492	0.419403	86.39	131.7	68.3	34.34	71.1	1.28184e+09	4.90971e+08	7.86621e+08	6.56287e+08	1.8945e+08	6.88173e+08	2.8298e+08	2.45488e+08	1.90122e+09	5.50928e+07	1.28796e+08	5.30551e+07	High	High	High	High	High	High	High	High	High	High	High	High
High	Q4VNC1	probable cation-transporting ATPase 13A4 [OS=Homo sapiens]	0.001	5.775	2	2	2	2	1	1196	133.9	6.7	5.22	2	0	2.485	0.63969	73.06	119.1	80.9	13.37	61.96		387179	317025				194054	135512	956479			38799.5	Not Found	Peak Found	High	Not Found	Not Found	Not Found	Peak Found	Peak Found	High	Not Found	Not Found	Peak Found
High	A0A075B6I9	Immunoglobulin lambda variable 7-46 [OS=Homo sapiens]	0	7.781	21	3	48	3	1	117	12.5	7.2	104.84	3	0	2.47	0.3831	131.72	132.7	67.3	82.5	126.17	3.25567e+07	8.60243e+07	2.1916e+07	3.61511e+07	9.83912e+06	516982	21609089	4.32065e+07	2.82146e+07	1.46634e+06	1.50123e+06	826857	High	High	High	High	High	Peak Found	High	High	High	High	High	Peak Found
High	Q7L1Q6-3	Isoform 3 of Basic leucine zipper and W2 domain-containing protein 1 [OS=Homo sapiens]	0	60.191	30	15	59	12	1	451	51.2	6.62	126.01	15	3	2.467	0.350311	112.72	141.1	58.9	27.81	134.18	4.54109e+07	2.78141e+07	3.25063e+07	1.6071e+07	4.85904e+06	3.02393e+07	1.3164e+07	6.59495e+06	1.69025e+08	1.41015e+06	5.89419e+06	1.468e+06	High	High	High	High	High	High	High	High	High	Peak Found	Peak Found	Peak Found
High	P0DJI9	Serum amyloid A-2 protein [OS=Homo sapiens]	0	51.128	54	6	46	3	1	122	13.5	9.14	159.2	6	0	2.462	0.463406	123.82	156.5	43.5	67.3	89.84	1.50636e+07	3.57892e+07	1.37127e+06	9.52793e+06	6.26852e+06	1.48005e+07	1.47824e+07	5.34424e+06	5.60093e+06	594200	2.8469e+06	721035	High	High	Peak Found	High	High	High	High	High	High	Peak Found	Peak Found	Peak Found
High	P09958	Furin [OS=Homo sapiens]	0	83.946	29	12	26	12	1	794	86.6	6.47	81.46	12	0	2.458	0.449167	77.3	116.2	83.8	81.54	47.83		3.61366e+06		1.2277e+07	4.32851e+06	4.09126e+06	5.47127e+06	3.70252e+06		147594	4.09619e+06	1661641	Not Found	High	Not Found	High	High	Peak Found	High	High	Not Found	Peak Found	High	High
High	P27361-1	mitogen-activated protein kinase 3 [OS=Homo sapiens]	0	118.629	53	19	64	13	1	379	43.1	6.74	202.54	19	6	2.453	0.444504	98.92	158.8	41.2	14.07	110.78	1.42473e+08	8.31537e+07	9.87498e+07	5.24493e+07	3.87536e+07	8.04125e+07	2.77695e+06	5.66744e+06	1.64616e+08	1.23968e+06	4.2945e+07	7.07935e+07	High	High	High	High	High	High	Peak Found	Peak Found	High	High	High	Peak Found
High	P14384	Carboxypeptidase M [OS=Homo sapiens]	0	32.957	21	7	14	7	1	443	50.5	7.36	35.38	7	0	2.447	0.619064	81.25	145.1	54.9	68.42	58.2	951181	2.54507e+06	1.46097e+06	1.88576e+06	853704	6.09907e+06	1.7729e+06	196855	2.95288e+06		729508	436242	Peak Found	High	Peak Found	High	High	High	High	High	Peak Found	Not Found	Peak Found	High
High	O95379-4	Isoform 4 of Tumor necrosis factor alpha-induced protein 8 [OS=Homo sapiens]	0	7.907	10	1	2	1	1	210	24.4	8.78	7.6	1	0	2.436	0.63969	85.69	144.2	55.8	81.25	89.09			616061	197878	24681.5	154553					151992	20254.5	Not Found	Not Found	High	Peak Found	Peak Found	Peak Found	Not Found	Not Found	Not Found	Not Found	High	Peak Found
High	Q9Y5S9	RNA-binding protein 8A [OS=Homo sapiens]	0	19.524	27	5	17	5	1	174	19.9	5.72	50.18	5	0	2.43	0.472227	64.73	147.6	52.4	48.82	46.73	9.52908e+06	1.06209e+07	8.76786e+06	1.01737e+07	9.44282e+06	1.58876e+07	8.6601e+06	2695518	8.28923e+06	353345	3.58024e+06	3.22807e+06	High	Peak Found	High	High	High	High	High	Peak Found	High	Peak Found	High	High
High	O75828	Carbonyl reductase [NADPH] 3 [OS=Homo sapiens]	0	154.868	79	18	219	15	1	277	30.8	6.18	742.51	18	3	2.427	0.462248	83.29	144.9	55.1	35.74	37.36	3.50064e+08	2.45829e+08	1.36715e+08	2.05115e+08	5.23968e+07	2.55266e+08	1.41337e+08	7.15416e+07	2.47503e+08	7.64268e+06	6.02533e+07	3.53072e+07	High	High	High	High	High	High	High	High	High	High	High	High
High	Q9HAB8-1	phosphopantothenate--cysteine ligase [OS=Homo sapiens]	0	17.435	15	5	16	5	1	311	34	6.71	36.73	5	0	2.422	0.58298	84.51	169.1	30.9	53.81	96.77	7.05673e+06	3.82046e+06	1.94499e+06	5.00285e+06	1.04498e+06	7.884e+06	75511.1	212357	6.70162e+06	172816	1.2473e+06	216122	High	High	High	High	Peak Found	High	Peak Found	Peak Found	High	Peak Found	Peak Found	Peak Found
High	P22735	Protein-glutamine gamma-glutamyltransferase K [OS=Homo sapiens]	0	415.063	60	38	241	38	1	817	89.7	6.04	866.26	38	0	2.421	0.465756	138.46	163.6	36.4	89.35	193.26	3.41689e+08	9.36627e+07	6.59921e+08	1.76975e+07	4.484e+07	3.85634e+08	2.72806e+07	3.64316e+07	1.79066e+09	2.53133e+06	4.1547e+07	7.10944e+06	High	High	High	High	High	High	High	High	High	High	High	High
High	Q9BZ29-4	Isoform 4 of Dedicator of cytokinesis protein 9 [OS=Homo sapiens]	0	34.335	5	8	9	8	1	2093	238.7	7.62	23.24	8	0	2.414	0.566843	120.74	158.7	41.3	46.53	109.68	8.6541e+06	4.95834e+06	3.18603e+06	2.25278e+06	732978	7.78442e+06	1.12031e+06	3.88646e+06	7379570	105754	707752	66934.6	Peak Found	Peak Found	High	Peak Found	Peak Found	Peak Found	Peak Found	Peak Found	High	Peak Found	Peak Found	Peak Found
High	P13639	Elongation factor 2 [OS=Homo sapiens]	0	550.447	66	51	578	50	1	858	95.3	6.83	2018.36	51	1	2.404	0.47537	101.43	146.4	53.6	38.51	70.05	1.24235e+09	3.88487e+08	8.01861e+08	2.88174e+08	1.46499e+08	7.6851e+08	2.62586e+08	1.20432e+08	1.67445e+09	2.44807e+07	1.8608e+08	1.0714e+08	High	High	High	High	High	High	High	High	High	High	High	High
High	O14744	Protein arginine N-methyltransferase 5 [OS=Homo sapiens]	0	13.584	10	5	7	5	1	637	72.6	6.29	12.59	5	0	2.404	0.736197	90.42	150.2	49.8	101.52	80.07		421309	1.22741e+06	381273	559055	4.68054e+06	322677	240305	219771	37964.1	720500	668877	High	Peak Found	High	Peak Found	Peak Found	High	Peak Found	Peak Found	Peak Found	Peak Found	Peak Found	Peak Found
High	P51452	dual specificity protein phosphatase 3 [OS=Homo sapiens]	0	27.474	26	4	14	4	1	185	20.5	7.8	35.23	4	0	2.401	0.509223	93.84	85.5	114.5	205.5	83.57	8.76052e+06	3.90754e+06	720359	1.67724e+07	1.07911e+08	6.61405e+06	2.16247e+06	8.03002e+06	4.71051e+06	2.85696e+06	4.79013e+06	9.74229e+06	High	High	High	High	High	High	Peak Found	Peak Found	High	Peak Found	Peak Found	Peak Found
High	Q9NX63	MICOS complex subunit MIC19 [OS=Homo sapiens]	0	14.103	18	3	5	3	1	227	26.1	8.28	10.45	3	0	2.4	0.601441	26.6	151.6	48.4	36.92	139.76			4.77457e+06			2.74637e+06		389349	25609660		930738		Not Found	Not Found	High	High	Not Found	Peak Found	Not Found	Peak Found	High	Not Found	High	Not Found
High	P08754	Guanine nucleotide-binding protein G(k) subunit alpha [OS=Homo sapiens]	0	96.529	44	11	54	7	1	354	40.5	5.69	182.8	11	0	2.393	0.465756	128.84	130.2	69.8	61.96	78.53	1.5782e+07	1.65008e+06	2.65957e+07	2.49253e+07	9.68784e+06	3.14403e+07	1.73207e+06	413016	5.37555e+07	2.59362e+06	9.68996e+06	8.03485e+06	High	Peak Found	High	High	High	High	Peak Found	Peak Found	High	Peak Found	Peak Found	Peak Found
High	P06748	Nucleophosmin [OS=Homo sapiens]	0	122.373	46	11	95	11	1	294	32.6	4.78	334.89	11	0	2.392	0.483996	109.39	141.7	58.3	37.49	83.13	2.23415e+08	1.59462e+08	1.20492e+08	3.05293e+07	5.91429e+07	9.33671e+07	1.35915e+08	5.56719e+07	1.15534e+08	6.18351e+06	1.29081e+07	6.92366e+06	High	High	High	High	High	High	High	High	High	High	High	High
High	Q92882	osteoclast-stimulating factor 1 [OS=Homo sapiens]	0	101.294	57	10	87	10	1	214	23.8	5.68	305.8	10	0	2.382	0.498247	94.64	143.9	56.1	13.61	73.84	7.13717e+07	72206598	6.12852e+07	4.54789e+07	2.40106e+07	7.87798e+07	4.79863e+07	2.37239e+07	1.60393e+08	1.88532e+06	1.03712e+07	6.03844e+06	High	High	High	High	High	High	High	High	High	High	High	High
High	Q96T51	RUN and FYVE domain-containing protein 1 [OS=Homo sapiens]	0	31.526	9	5	6	5	1	708	79.8	5.74	18.75	5	0	2.373	0.623598	104.47	143.4	56.6	89.46	152.33	1.08123e+07		1.20044e+06	862681	1.98594e+06	1.53821e+06	628332	262437	1.66573e+06	54815.5	163135	2.76551e+06	High	Not Found	High	Peak Found	Peak Found	High	Peak Found	Peak Found	High	High	Peak Found	Peak Found
High	Q02818	Nucleobindin-1 [OS=Homo sapiens]	0	206.61	64	27	169	26	1	461	53.8	5.25	504.75	27	1	2.372	0.492641	89.14	129.7	70.3	52.74	95.44	4.75979e+07	1.90695e+08	7.21092e+07	8.8118e+07	3.80341e+07	7.66256e+07	5.23427e+07	1.2179e+08	1.02128e+08	3.27596e+06	2.81028e+07	2.29435e+07	High	High	High	High	High	High	High	High	High	High	High	High
High	Q13630	GDP-L-fucose synthase [OS=Homo sapiens]	0	87.48	62	12	71	12	1	321	35.9	6.6	223.06	12	0	2.371	0.468888	90.39	131.4	68.6	45.7	40.49	6.2255e+07	3.24143e+07	2.99732e+07	4.43323e+07	1.14491e+07	7.6555e+07	1.93153e+07	8.31498e+06	7.50725e+07	2.30366e+06	1.6477e+07	5.52161e+06	High	High	High	High	High	High	High	High	High	High	High	High
High	P12035	Keratin, type II cytoskeletal 3 [OS=Homo sapiens]	0	310.533	58	37	505	18	1	628	64.4	6.48	1440.15	37	0	2.367	0.498916	136.38	84.7	115.3	173.03	114.11	2.01763e+06	1.47062e+06	2.08264e+08	1.10973e+07	937464	4.6685e+07	6109824	5.20151e+06	1.06056e+08	1.4692e+06	8.26664e+06	1.16485e+06	High	Peak Found	High	Peak Found	Peak Found	High	Peak Found	Peak Found	High	High	High	High
High	P00491	purine nucleoside phosphorylase [OS=Homo sapiens]	0	211.259	78	18	228	18	1	289	32.1	6.95	837.4	18	0	2.36	0.500105	79.62	144.3	55.7	43.4	44.38	1.38797e+08	2.22512e+08	1.02759e+08	1.47851e+08	3.3379e+07	2.08806e+08	4.85457e+07	3.42131e+07	2.20446e+08	6.29571e+06	9.37886e+07	1.63051e+07	High	High	High	High	High	High	High	High	High	High	High	High
High	Q71U36	tubulin alpha-1A chain [OS=Homo sapiens]	0	219.926	67	22	240	1	1	451	50.1	5.06	821.76	22	2	2.36	0.644491	126.01	124.9	75.1	85.19	114.84	457952	3.60255e+06	2.80447e+06	6.66027e+06	1.06268e+06	6.76588e+06	1.15128e+06	692064	2.95539e+07	882930	2.21453e+06	301446	Not Found	Not Found	Not Found	Not Found	Not Found	Peak Found	Not Found	Not Found	Not Found	High	Not Found	Not Found
Medium	Q12979	active breakpoint cluster region-related protein [OS=Homo sapiens]	0.043	1.601	2	1	1	1	1	859	97.5	6.55	0	1	0	2.357	0.514278	135.64	88.8	111.2	124.65	75.58	2438547	31497212					7.9008e+06	5692519	35475368		169954		Peak Found	Peak Found	Not Found	Not Found	Not Found	Not Found	Peak Found	Peak Found	High	Not Found	Peak Found	Not Found
High	Q6MZM9	Proline-rich protein 27 [OS=Homo sapiens]	0	80.745	24	4	178	4	1	219	22.7	4.87	677.51	4	0	2.357	0.502563	92.48	137.1	62.9	51.91	67.49	1.96626e+08	2.67212e+08	6.11517e+07	9.35907e+07	7.95837e+07	6.68584e+07	1.41927e+08	4.48682e+07	1.41992e+08	4.39395e+06	1.28763e+07	4.89103e+07	High	High	High	High	High	High	High	High	High	High	High	High
High	P32321-2	Isoform 2 of Deoxycytidylate deaminase [OS=Homo sapiens]	0.002	5.353	6	1	1	1	1	189	21	7.53	2.84	1	0	2.356	0.698762	48.72	136.6	63.4	66.67	69.58				859885	179003	543039		99743.3			514150	120316	Not Found	Not Found	Not Found	High	Peak Found	Peak Found	Not Found	Peak Found	Not Found	Not Found	Peak Found	Peak Found
High	P51991-1	Heterogeneous nuclear ribonucleoprotein A3 [OS=Homo sapiens]	0	145.228	38	17	116	16	1	378	39.6	9.01	419.91	17	0	2.349	0.557768	100.99	131.6	68.4	42	65.08	1.00617e+08	5.41318e+07	6.50995e+07	4.62717e+07	2.61924e+07	1.51538e+08	6.45805e+07	2.06549e+07	1.82654e+08	4.76726e+06	1.16513e+07	9.10123e+06	High	High	High	High	High	High	High	High	High	High	High	High
High	P42574	Caspase-3 [OS=Homo sapiens]	0	54.022	38	9	34	9	1	277	31.6	6.54	77.17	9	0	2.344	0.503009	77.12	144.3	55.7	64.08	70.33	2.01344e+07	5.94489e+06	7.6374e+06	2.28466e+06	929649	8.63525e+06	3.04394e+06	2.22366e+06	1.27763e+07	197313	753699	478592	High	High	High	High	Peak Found	High	High	High	High	Peak Found	High	Peak Found
High	Q9P0S9	transmembrane protein 14C [OS=Homo sapiens]	0	10.35	35	2	2	2	1	112	11.6	9.88	5.4	2	0	2.344	0.692361	108.65	121.8	78.2	55.5	83.6		233516	1.35158e+06	574664		780299		165009	2.32668e+06				Not Found	Peak Found	High	Peak Found	Not Found	High	Not Found	Peak Found	Peak Found	Not Found	Not Found	Not Found
High	P12268	inosine-5'-monophosphate dehydrogenase 2 [OS=Homo sapiens]	0	105.064	33	14	45	14	1	514	55.8	6.9	158.3	14	0	2.338	0.513214	131.2	67.4	132.6	171.04	118.36	8.14792e+08	5.90431e+07	64880771	3.07687e+07	5.97751e+06	2.76173e+07	1.27764e+08	2.92401e+08	4.12451e+08	1.37985e+06	6.37018e+07	1.36386e+06	High	Peak Found	High	High	High	High	Peak Found	Peak Found	High	Peak Found	Peak Found	Peak Found
Low	Q9Y2K3	Myosin-15 [OS=Homo sapiens]	0.071	1.299	0	1	1	1	1	1946	224.5	5.85	0	1	0	2.337	0.751114	140.58	149.3	50.7	79.88	94.23			8147.41	1.33785e+06	364541	2.39365e+06	36388.5		45943.9	118170	771278	247488	Not Found	Not Found	Peak Found	Peak Found	Peak Found	High	Peak Found	Not Found	Peak Found	Peak Found	Peak Found	Peak Found
High	Q9P1F3	Costars family protein ABRACL [OS=Homo sapiens]	0	15.009	47	2	7	2	1	81	9.1	6.29	20.18	2	0	2.337	0.652975	91.65	122.7	77.3	84.38	72.07	2.20597e+06	735496		1.86034e+06	136938		670383	751935	1.46531e+06		214240	69968.7	High	High	High	High	Peak Found	Not Found	Peak Found	High	Peak Found	Not Found	Peak Found	Peak Found
High	Q13636	ras-related protein rab-31 [OS=Homo sapiens]	0.001	5.479	10	2	3	1	1	194	21.6	7.06	4.54	2	1	2.331	0.6541	72.3	132.2	67.8	192.96	33.54	1.48578e+06		4.12951e+07	446967	349150	2.09516e+06	893320	346777	1.11157e+06	71100.3	410301		Not Found	Not Found	Not Found	Peak Found	Not Found	High	Not Found	Peak Found	Not Found	Peak Found	Not Found	Not Found
High	Q8WXI4-2	Isoform 2 of Acyl-coenzyme A thioesterase 11 [OS=Homo sapiens]	0	31.362	16	7	9	7	1	594	67.1	7.64	22.42	7	0	2.33	0.589026	89.95	124.5	75.5	56.08	71.83	6.07602e+06	6.82015e+06	418848	4.10093e+06	1.30216e+06	8.46285e+06	5.16799e+06	782443	7.75735e+06	1.05448e+06	1.47518e+06	1.50271e+06	High	Peak Found	High	High	Peak Found	High	Peak Found	Peak Found	High	Peak Found	Peak Found	Peak Found
High	P15814	Immunoglobulin lambda-like polypeptide 1 [OS=Homo sapiens]	0	12.337	7	1	5	1	1	213	22.9	10.07	19.74	1	0	2.324	0.636409	80.49	145.5	54.5	32.02	90.81		4.68957e+06		1.23291e+06	1.43491e+06	4.96596e+06	969682	795978	557825	201570	5.15128e+06	1.77458e+06	Not Found	High	Not Found	Peak Found	Peak Found	Peak Found	Peak Found	High	Peak Found	High	High	Peak Found
High	Q9Y2Q3-1	Glutathione S-transferase kappa 1 [OS=Homo sapiens]	0	52.437	45	7	21	7	1	226	25.5	8.41	77.71	7	0	2.32	0.517159	124.89	166.4	33.6	26.7	107.96	1.91312e+07	7.67664e+06	1.30434e+07	7.01348e+06	2.86644e+06	1.10806e+07	9.02723e+06	1071499	3.49e+07	153388	2.03005e+06	1.04678e+06	High	High	High	Peak Found	High	High	Peak Found	Peak Found	High	Peak Found	Peak Found	Peak Found
High	Q6VEQ5	WAS protein family homolog 2 [OS=Homo sapiens]	0	8.948	5	2	8	1	1	465	50.3	5.71	18.66	2	1	2.316	0.64769	118.31	111.6	88.4	116.66	63.34	3.68486e+06	1.27964e+07	2.28318e+07	331952	989044	2.67263e+06	3.55599e+06	1.28447e+06	7.92253e+06		565669	590236	High	Peak Found	Peak Found	Peak Found	High	Peak Found	Peak Found	High	Peak Found	High	Peak Found	High
High	Q96FQ6	Protein S100-A16 [OS=Homo sapiens]	0	73.361	68	7	114	7	1	103	11.8	6.79	374.76	7	0	2.307	0.53301	127.18	153.6	46.4	77.97	151.51	1.6404e+08	2.01721e+07	2.90428e+08	4.00786e+07	2.28192e+07	1.66127e+08	1.4183e+07	2.81283e+07	6.52968e+08	1.58062e+06	4.41653e+07	7.53164e+06	High	High	High	High	High	High	High	High	High	High	High	High
High	P14927	Cytochrome b-c1 complex subunit 7 [OS=Homo sapiens]	0	29.248	55	7	17	7	1	111	13.5	8.78	43.93	7	0	2.305	0.553622	101.99	143.7	56.3	66.01	76.91	6.47514e+06	7.18233e+06	2.49372e+07	7.1927e+06	1.1479e+07	1.33405e+07	6.87091e+06	2.20208e+06	3.44196e+07	625070	1.56913e+06	2.15387e+06	Peak Found	High	High	High	High	High	High	Peak Found	High	Peak Found	Peak Found	High
High	O75083	WD repeat-containing protein 1 [OS=Homo sapiens]	0	338.807	68	31	243	31	1	606	66.2	6.65	971.41	31	0	2.303	0.53551	100.07	140.8	59.2	45.51	78.05	2.5433e+08	1.08494e+08	2.2698e+08	7.33268e+07	3.70998e+07	3.0631e+08	1.38946e+08	3.65039e+07	4.02736e+08	7.86954e+06	2.08833e+07	1.33584e+07	High	High	High	High	High	High	High	High	High	High	High	High
High	Q9HD33-1	39S ribosomal protein L47, mitochondrial [OS=Homo sapiens]	0.005	3.054	4	1	1	1	1	250	29.4	10.37	2.21	1	0	2.302	0.535456	120.79	139.4	60.6	121.79	101.13	6.67565e+06	581702	22682116				1.12003e+06	1.31947e+06	19412692				Peak Found	Peak Found	Peak Found	Not Found	Not Found	Not Found	Peak Found	Peak Found	High	Not Found	Not Found	Not Found
High	P27797	Calreticulin [OS=Homo sapiens]	0	370.62	74	24	445	24	1	417	48.1	4.44	1771.31	24	0	2.3	0.537766	77.9	135.9	64.1	44.42	18.39	5.03472e+08	6.19663e+08	5.34831e+08	6.79419e+08	1.68225e+08	9.06953e+08	2.90155e+08	1.83403e+08	4.74389e+08	2.59697e+07	2.4318e+08	1.10568e+08	High	High	High	High	High	High	High	High	High	High	High	High
High	Q8WY91	THAP domain-containing protein 4 [OS=Homo sapiens]	0	6.833	5	2	2	2	1	577	62.9	9.28	4.61	2	0	2.299	0.726643	117.2	139.3	60.7	80.14	67.95	2.6331e+06			84101.9	358068	801555	108983	528863	1.81433e+06	48303.4	279497	110318	High	Not Found	Not Found	Peak Found	High	Peak Found	Peak Found	Peak Found	Peak Found	Peak Found	Peak Found	Peak Found
High	Q9BW91-1	ADP-ribose pyrophosphatase, mitochondrial [OS=Homo sapiens]	0	26.038	19	6	10	6	1	350	39.1	8.22	24.72	6	0	2.295	0.641887	90.22	168.2	31.8	59.5	189.99	857045		2.41836e+06	2.693e+06	1.9488e+06	6.32941e+06	1.92934e+07	418980	2.62136e+06		215061	421736	High	Not Found	High	High	High	High	Peak Found	Peak Found	Peak Found	Not Found	Peak Found	Peak Found
High	Q96RM1	Small proline-rich protein 2F [OS=Homo sapiens]	0	59.288	79	7	294	6	1	72	7.8	8.31	886.8	7	1	2.294	0.540955	100.4	119.9	80.1	77.04	74.28	5.36155e+09	8.6622e+08	1.11088e+09	7.12356e+08	5.97972e+08	9.81289e+08	2.16218e+09	5.73677e+08	1.165e+09	6.64576e+07	3.22788e+08	8.88886e+08	High	High	High	High	High	High	High	High	High	High	High	High
High	Q9Y3E7	Charged multivesicular body protein 3 [OS=Homo sapiens]	0	15.923	22	5	9	5	1	222	25.1	5.12	19.8	5	0	2.293	0.644491	89.1	150.5	49.5	70.62	115.54	4.06633e+06	4.4207e+06	7.11507e+06	324213			1.52962e+06	591211	1.11815e+07	160687	90515.7	116913	High	High	High	High	Not Found	Not Found	Peak Found	Peak Found	High	Peak Found	High	Peak Found
High	Q8TC07-1	TBC1 domain family member 15 [OS=Homo sapiens]	0	13.652	6	4	4	4	1	691	79.4	5.67	9.09	4	0	2.293	0.586052	56.02	78.8	121.2	132.45	74.41		11825619	383398				5.79054e+06	2.15047e+06	5.69007e+06		504126		Not Found	Peak Found	High	Not Found	Not Found	Not Found	Peak Found	Peak Found	High	Not Found	Peak Found	Not Found
High	Q92843-2	Isoform 3 of Bcl-2-like protein 2 [OS=Homo sapiens]	0	18.288	15	3	5	3	1	333	37.1	8.13	17.44	3	0	2.285	0.692597	81.07	133.4	66.6	31.98	78.74	5.63994e+06	3.90102e+06	4.95744e+06	2.23271e+06	990298	1.77108e+06	1.81074e+06	1.09999e+06	7.29983e+06	65891.9	167898		Peak Found	Peak Found	High	Peak Found	High	High	Peak Found	Peak Found	High	Peak Found	Peak Found	Not Found
High	Q13564-4	Isoform 4 of NEDD8-activating enzyme E1 regulatory subunit [OS=Homo sapiens]	0	16.132	9	3	3	3	1	537	60.5	5.4	11.15	3	0	2.283	0.689071	38.28	143.1	56.9	85.96	73.17			76119.3	1.28202e+06		3.01883e+06	220145	63296.5	2.5746e+06	97439.1	1.10028e+06		Not Found	Not Found	Peak Found	Peak Found	Not Found	High	Peak Found	Peak Found	High	Peak Found	Peak Found	Not Found
High	P21926	CD9 antigen [OS=Homo sapiens]	0	21.348	15	2	16	2	1	228	25.4	7.15	67.42	2	0	2.282	0.542101	78.4	142	58	63.01	66.45	9.76523e+06	768392	1.55148e+07	4.76175e+06	1.73308e+06	9116014	2.62804e+06	2.50356e+06	1.23147e+07	97654.6	2.7854e+06	300984	High	Peak Found	High	High	High	High	High	High	High	Peak Found	Peak Found	Peak Found
High	Q9Y3Q8	TSC22 domain family protein 4 [OS=Homo sapiens]	0	18.572	10	3	8	3	1	395	41	7.21	23.43	3	0	2.278	0.692597	118.73	137.7	62.3	87.43	65.96	7.72355e+06	723989	1.88799e+06		472146	2.22359e+06	1.31048e+06	602702		12615	437649	400028	High	Peak Found	High	Not Found	Peak Found	High	High	High	Not Found	Peak Found	Peak Found	High
High	Q9Y450-1	HBS1-like protein [OS=Homo sapiens]	0.009	2.635	1	1	1	1	1	684	75.4	6.61	0	1	0	2.278	0.745155	30.59	139	61	62.95		2.48305e+06	882261	517000	323156	274405	597870					240129		Peak Found	Peak Found	Peak Found	Peak Found	High	Peak Found	Not Found	Not Found	Not Found	Not Found	Peak Found	Not Found
High	P50453	Serpin B9 [OS=Homo sapiens]	0	79.38	46	13	50	11	1	376	42.4	5.86	145.49	13	0	2.274	0.571383	83.43	138.4	61.6	69.31	61.6	8.993e+06	8.31162e+06	7.36474e+06	1.66885e+07	2.86702e+06	1.64551e+07	3.28956e+06	1.624e+06	1.02882e+07	32601.8	5.86779e+06	1.55003e+06	High	High	High	High	High	High	Peak Found	High	High	Peak Found	Peak Found	Peak Found
High	Q9UJY1	Heat shock protein beta-8 [OS=Homo sapiens]	0	35.415	46	8	45	8	1	196	21.6	5.12	95.68	8	0	2.273	0.547676	120.19	153.6	46.4	57.41	95.15	2.74817e+07	4.95882e+07	6846303	1.10973e+07	9.48681e+06	2.04056e+07	7.49345e+06	1.90217e+06	2.80682e+07	2.91212e+06	1.3066e+06	2.18097e+06	High	Peak Found	High	High	High	High	High	High	High	High	Peak Found	High
High	O14867	Transcription regulator protein BACH1 [OS=Homo sapiens]	0.002	4.524	4	1	1	1	1	736	81.9	5.05	2.16	1	0	2.272	0.695046	66.53	138.9	61.1	81.96	7.23	574355	167420			32502						61291.8	32477.3	High	Peak Found	Not Found	Not Found	Peak Found	Not Found	Not Found	Not Found	Not Found	Not Found	Peak Found	Peak Found
High	Q9Y6Y8	SEC23-interacting protein [OS=Homo sapiens]	0.002	3.907	2	1	1	1	1	1000	111	5.54	2.42	1	0	2.271	0.736994	41.39	124.2	75.8	26.25	28.54	1.45592e+06				291089	710111				31727.2	398568	242237	Peak Found	Not Found	Not Found	Not Found	Peak Found	High	Not Found	Not Found	Not Found	Peak Found	Peak Found	Peak Found
High	Q9HCY8	protein S100-A14 [OS=Homo sapiens]	0	90.151	81	8	114	8	1	104	11.7	5.24	408.09	8	0	2.271	0.551344	126.93	150.1	49.9	73.04	159.2	1.96244e+08	4.01318e+07	4.86875e+08	9.57967e+07	4.87326e+07	2.91021e+08	3.89926e+07	3.54569e+07	1322779546	2.77329e+06	8.47725e+07	1.39829e+07	High	High	High	High	High	High	High	High	High	High	High	High
High	Q9NZP8	Complement C1r subcomponent-like protein [OS=Homo sapiens]	0	9.781	4	2	2	1	1	487	53.5	7.2	5.52	2	0	2.268	0.736994	98.3	138.8	61.2		88.58		564116					606109	66456.7	503603				Not Found	High	Not Found	Not Found	Not Found	Not Found	High	Peak Found	Peak Found	Not Found	Not Found	Not Found
High	Q96I99-1	Succinate--CoA ligase [GDP-forming] subunit beta, mitochondrial [OS=Homo sapiens]	0	66.853	37	12	32	12	1	432	46.5	6.39	93.25	12	0	2.266	0.589026	85.36	164.1	35.9	75.41	67.36	4.32356e+06	2.67897e+06	1.5099e+07	1.86122e+07	6.08047e+06	1.64151e+07	2.47757e+06	1.65392e+06	1.2567e+07	438159	9.3198e+06	1.36501e+06	High	High	High	High	High	High	Peak Found	High	High	Peak Found	High	Peak Found
High	P29622	Kallistatin [OS=Homo sapiens]	0.004	3.185	2	1	2	1	1	427	48.5	7.75	1.85	1	0	2.264	0.69524	65.34	138.7	61.3	57.03			2.54582e+06			381744		602223						Not Found	High	Not Found	Not Found	Peak Found	Not Found	Peak Found	High	Not Found	Not Found	Not Found	Not Found
High	Q96HY6-1	DDRGK domain-containing protein 1 [OS=Homo sapiens]	0	36.647	24	5	7	5	1	314	35.6	5.12	22.94	5	0	2.263	0.736994	131.84	92.7	107.3	96.8	131.89		413310	1.85063e+06	212226		378070			5.03324e+06		68526.4		Not Found	Peak Found	High	Peak Found	Not Found	High	Not Found	Not Found	High	Not Found	Peak Found	Not Found
High	P25815	Protein S100-P [OS=Homo sapiens]	0	18.41	42	3	39	3	1	95	10.4	4.88	93.81	3	0	2.263	0.589026	79.72	139.6	60.4	48.31	59.35	5.07961e+07	9.15337e+07	9.16935e+07	78761379	1.94656e+07	4.57688e+07	42943150	3.29573e+07	1.82567e+07	4.30061e+06	1.40666e+07	1.09238e+07	High	High	High	High	High	High	High	High	High	High	High	High
High	Q13347	Eukaryotic translation initiation factor 3 subunit I [OS=Homo sapiens]	0	72.111	51	11	39	11	1	325	36.5	5.64	97.91	11	0	2.248	0.571705	96.38	143.8	56.2	69.56	46.63	5.627e+06	2.77868e+06	2.39599e+07	1.11501e+07	2.96171e+06	13752597	2.61617e+06	3.53502e+06	1.03557e+07	380928	5.92275e+06	819945	Peak Found	High	High	High	High	High	Peak Found	High	High	High	High	Peak Found
High	O75891-3	Isoform 3 of Cytosolic 10-formyltetrahydrofolate dehydrogenase [OS=Homo sapiens]	0.002	4.264	2	2	4	2	1	912	99.7	5.94	8.13	2	0	2.247	0.726643	0	138.4	61.6			792863								581587				High	Not Found	Peak Found	Peak Found	Peak Found	High	Peak Found	Peak Found	High	Peak Found	High	Peak Found
High	Q6UX06	Olfactomedin-4 [OS=Homo sapiens]	0	77.668	27	10	31	10	1	510	57.2	5.69	97.28	10	0	2.247	0.588304	117.16	145.1	54.9	100.77	92.67	7.35857e+06	4.51944e+07	2.18579e+07	987654		1.08675e+07	3.71095e+06	8.93842e+06	3.52516e+06	1.14942e+06	767717	1.8372e+06	High	High	High	Peak Found	Not Found	High	High	High	Peak Found	High	Peak Found	High
High	P27348	14-3-3 protein theta [OS=Homo sapiens]	0	172.073	60	19	361	13	1	245	27.7	4.78	1018.14	19	1	2.245	0.566843	75.04	116.9	83.1	70.55	31.18	1.34117e+08	1.12399e+08	2.35188e+08	2.26869e+08	3.20547e+07	9.92073e+07	6.47389e+07	4.44414e+07	1.59172e+08	7.32447e+06	7.07806e+07	1.28786e+07	High	High	High	High	High	High	High	High	High	High	High	High
High	Q6DKJ4	nucleoredoxin [OS=Homo sapiens]	0	29.278	17	5	8	5	1	435	48.4	4.97	23.15	5	0	2.245	0.748937	107.85	141.2	58.8	110.4	103.52	5.68788e+06	962586	1.74238e+06	460662	69368	485113	898605	207068	3.50686e+06	11093.6	99802.9		High	Peak Found	Peak Found	High	Peak Found	High	Peak Found	Peak Found	Peak Found	Peak Found	Peak Found	Not Found
High	P07686	Beta-hexosaminidase subunit beta [OS=Homo sapiens]	0	37.27	17	7	13	7	1	556	63.1	6.76	38.05	7	0	2.244	0.663375	83.37	117.8	82.2	80.67	76.12	586925	7168007	3.87802e+06	1.36996e+06	283018	3.26586e+06	3.76706e+06	1.6805e+06	6.45351e+06	62019.3	1.05136e+06	198731	High	High	High	High	Peak Found	High	Peak Found	Peak Found	High	Peak Found	High	High
High	Q9UBX1	Cathepsin F [OS=Homo sapiens]	0	8.649	5	2	2	2	1	484	53.3	8.22	4.55	2	0	2.241	0.737399	102.46	138.3	61.7	86.09	14.76	2.54023e+06				177390		336581				399453		Peak Found	Not Found	Not Found	Not Found	Peak Found	Not Found	Peak Found	Not Found	Not Found	Not Found	High	High
High	O15484	calpain-5 [OS=Homo sapiens]	0	45.822	18	9	15	9	1	640	73.1	7.64	43.12	9	0	2.236	0.69524	121.6	124.1	75.9	83.05	118.31	575584	117042	3.91867e+06	1.36141e+06	710553	5.02868e+06	291912	1.02059e+06	2.05037e+07	939461	791169	234161	High	Peak Found	High	Peak Found	Peak Found	High	Peak Found	Peak Found	High	Peak Found	Peak Found	Peak Found
High	Q8N1G4	Leucine-rich repeat-containing protein 47 [OS=Homo sapiens]	0	42.524	20	10	19	10	1	583	63.4	8.28	56.98	10	0	2.235	0.582362	98.24	143	57	29.7	64.98	1.13523e+07	6.04194e+06	6.00932e+06	4.56608e+06	1.3112e+06	5.71448e+06	3.25152e+06	860977	1.01855e+07	259575	1.89988e+06	129655	High	High	High	High	High	High	High	Peak Found	High	High	Peak Found	Peak Found
Low	Q12765-2	Isoform 2 of Secernin-1 [OS=Homo sapiens]	0.061	1.42	2	1	4	1	1	434	48.7	4.78	5	1	0	2.234	0.692597	67.25	135.3	64.7	55.72	56.22	2.09369e+06	1.50835e+06	1.92636e+06	2.38759e+06	368911	1.67364e+06	1.35801e+06	457911	1.18039e+06		942799	160004	High	High	Peak Found	High	Peak Found	High	Peak Found	Peak Found	Peak Found	Not Found	Peak Found	Peak Found
High	Q96J01	THO complex subunit 3 [OS=Homo sapiens]	0	7.376	6	2	3	2	1	351	38.7	6.09	7.03	2	0	2.233	0.777128	50.86	158	42	51.31	35.45		389740		950055	346266	1070451	338792	114679		18407.4	282036	128351	Not Found	Peak Found	Not Found	High	Peak Found	High	Peak Found	Peak Found	Not Found	Peak Found	Peak Found	Peak Found
High	Q2M2I5	keratin, type I cytoskeletal 24 [OS=Homo sapiens]	0	84.132	36	15	62	13	1	525	55.1	4.96	171.78	15	0	2.232	0.700232	124.92	36.1	163.9	214.4	148.27	178298	591949		877468	262577	8.66888e+07	2.2576e+07	652111	769786	588167	3.43837e+06	1.2228e+06	Peak Found	Peak Found	Not Found	Peak Found	Peak Found	High	High	Peak Found	Peak Found	Peak Found	Peak Found	Peak Found
High	P32456	Guanylate-binding protein 2 [OS=Homo sapiens]	0	77.854	25	12	43	9	1	591	67.2	5.71	126.06	12	3	2.232	0.590115	85.59	148.2	51.8	76.9	63.81	2.39536e+07	8.02505e+06	4.8414e+07	1.07235e+07	2.45568e+06	1.59845e+07	9.86416e+06	4.09338e+06	2.08556e+07	560949	2.84147e+06	395950	High	Peak Found	High	High	High	High	Peak Found	High	Peak Found	Peak Found	Peak Found	Peak Found
High	Q96KP4	cytosolic non-specific dipeptidase [OS=Homo sapiens]	0	196.642	70	24	163	24	1	475	52.8	5.97	580.89	24	0	2.231	0.575577	85.27	146.1	53.9	24.06	53.91	1.06892e+08	6.51848e+07	9.34626e+07	7.49326e+07	3.04838e+07	1.03277e+08	2.60241e+07	1.57887e+07	1.56463e+08	3.79313e+06	4.19715e+07	7.47266e+06	High	High	High	High	High	High	High	High	High	High	High	High
High	O75506	Heat shock factor-binding protein 1 [OS=Homo sapiens]	0	63.53	72	4	30	4	1	76	8.5	4.36	109.67	4	0	2.231	0.606096	118.89	119.3	80.7	144.41	117.03	1.05978e+07	7.84958e+06	1.85318e+07	5.59565e+07	4.27774e+06	5.26888e+06	3.06824e+07	6.64157e+06	1.62103e+07	408516	4.73203e+06	462950	High	High	High	High	High	High	Peak Found	High	High	Peak Found	High	Peak Found
High	P02812	Basic salivary proline-rich protein 2 [OS=Homo sapiens]	0	69.806	49	2	83	2	1	416	40.8	11.63	460.87	2	0	2.229	0.58371	140.36	142	58	157.39	150.51	1.84134e+07	6.567e+08	101277057	5.17838e+07	4.23136e+06	6.36004e+07	7950523		171294282	33835.3	2.5081e+07	1.53016e+08	High	High	High	High	High	High	High	Not Found	High	Peak Found	High	High
High	P62861	40S ribosomal protein S30 [OS=Homo sapiens]	0	13.338	19	2	40	2	1	59	6.6	12.15	108.01	2	0	2.227	0.543714	108.54	115.8	84.2	74.65	138.13	131486698	7.43758e+07	4555273	1.74693e+07	3.13362e+07	2.22267e+07	177539688	20480403	7.34562e+07	1.40601e+06	5.5027e+06	1.5637e+07	High	High	High	High	High	High	High	High	High	High	High	High
High	P05141	ADP/ATP translocase 2 [OS=Homo sapiens]	0	76.134	43	14	52	5	1	298	32.8	9.69	133.56	14	9	2.224	0.543203	134.51	159	41	118.52	214.27	4.70344e+07	1.04168e+06	1.35776e+08	2.76484e+06	5.89575e+06	1.58811e+08	3.26928e+06	5.68065e+06	6.19653e+08	450061	1.18226e+07	1.1932e+06	Peak Found	Peak Found	High	Peak Found	Peak Found	High	Peak Found	Peak Found	High	Peak Found	Peak Found	Peak Found
High	P14550	alcohol dehydrogenase [NADP(+)] [OS=Homo sapiens]	0	205.323	77	21	258	20	1	325	36.6	6.79	873.76	21	1	2.224	0.581485	68	126.9	73.1	72.18	77.59	1.11417e+09	1.6836e+08	4.30572e+08	2.24624e+08	6.10714e+07	2.29259e+08	3.20536e+08	3.10248e+08	5.96349e+08	1.05661e+07	8.40578e+07	3.16384e+07	High	High	High	High	High	High	High	High	High	High	High	High
High	O00273-1	DNA fragmentation factor subunit alpha [OS=Homo sapiens]	0	14.42	13	3	4	3	1	331	36.5	4.79	15.11	3	0	2.221	0.694507	91.37	137.8	62.2	84.41	52.13	14088.2	1.49013e+06	792446	2407929	564574	2.12349e+06	1392840	354045	2.74184e+06	61103.6	607202	248687	Peak Found	Peak Found	High	High	Peak Found	High	Peak Found	Peak Found	Peak Found	Peak Found	Peak Found	Peak Found
High	Q9NP72	Ras-related protein Rab-18 [OS=Homo sapiens]	0	50.338	48	8	30	8	1	206	23	5.24	97.69	8	0	2.22	0.598546	83	143.8	56.2	34.8	69.94	1.36392e+07	1.02306e+07	1.63872e+07	1.0717e+07	2.72629e+06	18255611	4.26352e+06	1.99466e+06	2.55509e+07	82566.7	4.86845e+06	2.50872e+06	High	High	High	High	Peak Found	High	Peak Found	High	High	High	High	Peak Found
High	P00338-3	Isoform 3 of L-lactate dehydrogenase A chain [OS=Homo sapiens]	0	296.826	69	24	369	23	1	361	39.8	8.43	1184.48	24	1	2.218	0.585343	83.35	140.6	59.4	32.04	40.87	9.52649e+08	6.81314e+08	6.79416e+08	4.30592e+08	9.61899e+07	8.93667e+08	2.18149e+08	1.5561e+08	1.18143e+09	3.64497e+07	2.66978e+08	8.62258e+07	High	High	High	High	High	High	High	High	High	High	High	High
High	Q15102	Platelet-activating factor acetylhydrolase IB subunit gamma [OS=Homo sapiens]	0	25.972	35	5	12	5	1	231	25.7	6.84	35.38	5	0	2.218	0.669257	100.37	151.2	48.8	68.49	85.08	4.30347e+06	3.61819e+06	346691	4.51636e+06	849922	4.18431e+06	1900546	249166	8.50028e+06	69554.4	732045	659947	Peak Found	High	Peak Found	High	High	High	High	Peak Found	High	Peak Found	Peak Found	High
High	Q9BZZ5-4	Apoptosis inhibitor 5 [OS=Homo sapiens]	0	10.878	5	2	8	2	1	524	59	7.34	21.3	2	0	2.217	0.700232	105.37	146	54	161.22	132.39	2.46037e+06	2.42527e+06	2.16698e+07	1.09287e+06	109334	2.06842e+06		236619	9835495	81845.4	826733	89998.2	High	High	Peak Found	High	Peak Found	High	Not Found	Peak Found	High	Peak Found	High	Peak Found
Medium	Q96SZ5	2-aminoethanethiol dioxygenase [OS=Homo sapiens]	0.021	2.033	3	1	1	1	1	270	29.7	6.04	1.82	1	0	2.215	0.695491	22.82	137.8	62.2	19.74		1539800	1.79376e+06	1320443	633185		1.62437e+06	494526						Peak Found	Peak Found	Peak Found	High	Not Found	Peak Found	Peak Found	Not Found	Not Found	Not Found	Not Found	Not Found
High	Q14651	Plastin-1 [OS=Homo sapiens]	0	97.121	27	13	105	8	1	629	70.2	5.41	371.3	13	0	2.213	0.706397	75.26	145.4	54.6	76.79	61.02	8.71057e+06	1.2523e+06	520103	2.52394e+06	611640	4.5893e+06	860894		4.38785e+06	120692	467374	232563	High	High	High	High	High	High	Peak Found	High	High	High	High	Peak Found
High	P23381	Tryptophan--tRNA ligase, cytoplasmic [OS=Homo sapiens]	0	179.104	58	22	111	22	1	471	53.1	6.23	358.71	22	0	2.212	0.538787	98.57	127.8	72.2	72.55	46.43	4.16221e+07	3.07121e+07	1.10931e+08	2.316e+07	1.00689e+07	2.57775e+07	2.10356e+07	7.13822e+06	5.12335e+07	1.44851e+06	1.94817e+07	2.76421e+06	High	High	High	High	High	High	High	High	High	High	High	High
High	P49354	protein farnesyltransferase/geranylgeranyltransferase type-1 subunit alpha [OS=Homo sapiens]	0	66.453	40	11	48	11	1	379	44.4	5.08	151.87	11	0	2.208	0.577153	95.95	109.8	90.2	86.35	47.11	7.33255e+06	5.24355e+06	5.99819e+06	1.65074e+07	1.93671e+06	1.47022e+07	3.17548e+06	1.45746e+06	1.47432e+07	822056	4.98543e+06	1.1002e+06	High	High	High	High	High	High	High	High	High	High	High	Peak Found
High	P19623	spermidine synthase [OS=Homo sapiens]	0	21.318	22	5	15	5	1	302	33.8	5.49	45.43	5	0	2.206	0.639697	105.8	149.8	50.2	55.82	87.08	4.48514e+06	4.36262e+06	2.34427e+06	4.59595e+06	541321	5.04494e+06	1.74857e+06	310437	1.03005e+07	98327.1	1.5459e+06	412259	Peak Found	High	High	High	Peak Found	High	High	Peak Found	High	Peak Found	Peak Found	Peak Found
High	Q9UMR2-1	ATP-dependent RNA helicase DDX19B [OS=Homo sapiens]	0	14.97	8	3	6	3	1	479	53.9	6.3	17.18	3	0	2.203	0.755189	86.74	144.6	55.4	77.96	126.73	1058141	420962	3.20703e+06	773376	169664	1.71156e+06			5.08653e+06	43486.7	340276	61679.7	Peak Found	Peak Found	High	High	Peak Found	High	Not Found	Not Found	High	Peak Found	Peak Found	Peak Found
High	O95573	long-chain-fatty-acid--CoA ligase 3 [OS=Homo sapiens]	0	53.833	19	10	18	10	1	720	80.4	8.38	51.41	10	0	2.199	0.648283	101.67	169.1	30.9	79.03	159.69	1.33355e+07	1.89283e+06	9.6561e+06	1.58868e+06	182942	1.01104e+07	714266	703703	21680838	63930.2	841142	282861	Peak Found	Peak Found	High	Peak Found	Peak Found	High	Peak Found	Peak Found	High	Peak Found	Peak Found	Peak Found
Low	Q9GZT8-1	NIF3-like protein 1 [OS=Homo sapiens]	0.056	1.471	2	1	1	1	1	377	41.9	6.65	1.8	1	0	2.194	0.734426	108.87	118.7	81.3	63.21	104.78	1.06238e+06	274732		646804	132098	354389					525594	45912.2	Peak Found	Peak Found	Not Found	High	Peak Found	Peak Found	Not Found	Not Found	Not Found	Not Found	Peak Found	Peak Found
High	Q96GG9	DCN1-like protein 1 [OS=Homo sapiens]	0	29.981	24	5	16	5	1	259	30.1	5.34	37.37	5	0	2.192	0.635575	85.58	134.7	65.3	81.75	46.06	3.9365e+06	5.512e+06	3.42683e+06	9.19521e+06	1.32469e+06	4.7431e+06	1182039	1.57954e+06	5201074	180033	2.59259e+06	339813	High	Peak Found	Peak Found	High	High	High	Peak Found	Peak Found	High	High	High	Peak Found
High	Q9UNH7-1	Sorting nexin-6 [OS=Homo sapiens]	0	24.487	14	5	16	5	1	406	46.6	6.16	41.46	5	0	2.191	0.590709	87.62	150.4	49.6	66.37	89.51	2.38413e+07	2.88094e+07	6.72462e+06	5.78725e+06	1.83574e+06	1.02306e+07	6.14395e+06	2.27917e+06	2.46819e+07	204926	2.28355e+06	198392	High	High	High	High	Peak Found	High	Peak Found	High	Peak Found	High	Peak Found	Peak Found
High	P40189-1	Interleukin-6 receptor subunit beta [OS=Homo sapiens]	0.008	2.725	1	1	2	1	1	918	103.5	5.95	3.86	1	0	2.184	0.811553	3.41	137.2	62.8	3.25					417150		756460					275324		Not Found	Not Found	Not Found	High	Not Found	High	Not Found	Not Found	Not Found	Not Found	Peak Found	Not Found
High	Q6P597-3	Isoform 3 of Kinesin light chain 3 [OS=Homo sapiens]	0	7.257	4	2	2	2	1	518	56.8	6.58	4.87	2	0	2.184	0.736994	79.41	171	29	65.78			1.01614e+06	195055	484119	62144	974611					115722		Not Found	Peak Found	Peak Found	High	Peak Found	High	Not Found	Not Found	Not Found	Not Found	Peak Found	Not Found
Low	P49841-2	Isoform 2 of Glycogen synthase kinase-3 beta [OS=Homo sapiens]	0.07	1.301	2	1	1	1	1	433	48	8.78	2.06	1	0	2.184	0.74164	35.56	137.2	62.8	102.49		1.43002e+06	1.22645e+06	4.20131e+06	496583		150436				57190.9			Peak Found	Peak Found	Peak Found	High	Not Found	Peak Found	Not Found	Not Found	Not Found	Peak Found	Not Found	Not Found
High	P31939	bifunctional purine biosynthesis protein purH [OS=Homo sapiens]	0	64.099	26	11	30	11	1	592	64.6	6.71	91.88	11	0	2.183	0.64769	108.92	167.2	32.8	60.73	100.29	9.55802e+06	2.35294e+06	1.31116e+07	3.3813e+06	1.01005e+06	1.09516e+07	3.16071e+06	845338	1.20345e+07	39581.6	944889	198697	High	Peak Found	High	High	High	High	Peak Found	Peak Found	High	Peak Found	Peak Found	Peak Found
High	O95202-1	LETM1 and EF-hand domain-containing protein 1, mitochondrial [OS=Homo sapiens]	0	16.537	7	5	11	5	1	739	83.3	6.7	22.52	5	0	2.18	0.687956	79.39	132.2	67.8	22.42	77.34	3.60051e+06	4.1409e+06	3.60855e+06	2.06793e+06	933867	4.77956e+06	3.74077e+06	835086	9.16365e+06	88501.7	1.8651e+06	170665	Peak Found	High	High	Peak Found	High	High	Peak Found	High	High	High	Peak Found	Peak Found
High	P08185	corticosteroid-binding globulin [OS=Homo sapiens]	0.001	6.162	6	2	2	2	1	405	45.1	6.04	6.34	2	0	2.177	0.716817	55.74	137.5	62.5	70.95	44.51	3.34414e+06	5.24587e+06		354348	410749	2893821	1.01757e+06	999657	2.12599e+06	43417.9	1286033		Peak Found	High	Not Found	Peak Found	Peak Found	Peak Found	Peak Found	Peak Found	High	Peak Found	Peak Found	Not Found
High	P40763	Signal transducer and activator of transcription 3 [OS=Homo sapiens]	0	169.617	45	24	62	24	1	770	88	6.3	185.13	24	0	2.177	0.555182	121.28	181.5	18.5	68.58	88.12	5.75153e+07	3.13538e+07	5.40433e+07	4.02732e+06	1.72311e+06	3.11497e+07	1.12456e+06	1.24202e+06	25399120	200018	4.64695e+06	2.18626e+06	High	Peak Found	High	Peak Found	High	High	Peak Found	Peak Found	High	Peak Found	Peak Found	Peak Found
High	Q9NV35	Nucleotide triphosphate diphosphatase NUDT15 [OS=Homo sapiens]	0	11.197	26	3	4	3	1	164	18.6	6.14	8.24	3	0	2.177	0.73614	75.72	163.3	36.7	58.99	105.31	1.15751e+06			1.72028e+06	399246	1.3941e+06		305186	2.5397e+06		68924	69708.4	Peak Found	Not Found	Not Found	High	Peak Found	High	Not Found	Peak Found	Peak Found	Not Found	Peak Found	Peak Found
High	Q969E2-1	Secretory carrier-associated membrane protein 4 [OS=Homo sapiens]	0.002	4.407	5	1	1	1	1	229	25.7	8.82	3.41	1	0	2.176	0.710937	40.91	137	63		53.62			1.24396e+06				188057				630393	267951	Not Found	Not Found	High	Not Found	Not Found	Not Found	Peak Found	Not Found	Not Found	Not Found	Peak Found	Peak Found
High	Q9NR45	sialic acid synthase [OS=Homo sapiens]	0	56.527	41	10	31	10	1	359	40.3	6.74	90.04	10	0	2.176	0.590709	106.63	140.5	59.5	75.73	21.13	1.02625e+07	4.85475e+06	3.56644e+06	1.48133e+07	3.05487e+06	1.53295e+07	3060659	2.03159e+06	9.47432e+06	350126	2.82111e+06	1.09783e+06	High	High	High	High	High	High	Peak Found	Peak Found	High	High	Peak Found	High
High	P08779	Keratin, type I cytoskeletal 16 [OS=Homo sapiens]	0	580.594	82	50	985	30	1	473	51.2	5.05	3199.8	50	18	2.175	0.606725	140.02	139.4	60.6	169.07	158.53	8.86544e+08	1.99642e+08	1.22225e+10	7.89035e+07	1.04388e+08	3.28471e+09	1.52126e+08	1.21542e+08	6.42723e+09	1.79701e+07	4.79028e+08	8.34626e+07	High	High	High	High	High	High	High	High	High	High	High	High
High	P04350	Tubulin beta-4A chain [OS=Homo sapiens]	0	282.405	66	21	289	1	1	444	49.6	4.88	1023.27	21	1	2.174	0.705961	147.22	176.6	23.4	84.24	152.13	605132	3.32343e+06	4.24062e+06	5.02461e+06		1.94294e+06	3.50904e+06	105901	2.78288e+07		348033	200084	High	High	High	High	Not Found	High	Peak Found	Peak Found	High	Not Found	Peak Found	Peak Found
High	Q5MNZ6	WD repeat domain phosphoinositide-interacting protein 3 [OS=Homo sapiens]	0.001	6.223	4	1	1	1	1	344	38.1	7.59	2.75	1	0	2.172	0.762855	53.2	137	63	95.24	0.52	266140		2389424	405307		672844			656740		258303		Peak Found	Not Found	Peak Found	High	Not Found	Peak Found	Not Found	Not Found	Peak Found	Not Found	Peak Found	Not Found
High	P08493-2	Isoform 2 of Matrix Gla protein [OS=Homo sapiens]	0	20.867	19	2	41	2	1	128	15.3	9.32	134.34	2	0	2.169	0.589026	91.54	150.9	49.1	67.79	61.74	6.60442e+07	4.66561e+07	1.07894e+07	5.86289e+06	1.44638e+07	1.30726e+07	1.71192e+07	3.94811e+06	1.0865e+07	886596	3.8127e+06	5.86665e+06	High	High	High	High	High	High	High	High	High	High	High	High
High	O15305	Phosphomannomutase 2 [OS=Homo sapiens]	0	53.124	44	11	37	11	1	246	28.1	6.77	100.81	11	0	2.164	0.56175	83.07	155.3	44.7	171.29	48.31	936733003	1.66197e+08	3.10976e+07	2.12644e+07	3.90815e+06	2.28286e+07	7.0443e+06	2.64077e+06	2.32157e+07	2.04479e+06	6.21045e+06	7.726e+06	High	High	High	High	High	High	High	High	High	High	High	Peak Found
High	Q9H720	PGAP2-interacting protein [OS=Homo sapiens]	0	8.451	4	2	2	2	1	699	78.5	8.57	4.02	2	0	2.161	0.763522	76.17	134.8	65.2	41.03	49.99				384414	558605	1.01094e+06			1086731	50516.6	782637	147116	Not Found	Not Found	Not Found	Peak Found	Peak Found	High	Not Found	Not Found	High	Peak Found	Peak Found	Peak Found
High	P18077	60S ribosomal protein L35a [OS=Homo sapiens]	0	9.268	27	4	24	4	1	110	12.5	11.06	29.44	4	0	2.16	0.589026	101.09	122.1	77.9	102.46	47.4	3.35133e+07	1.21567e+07	3.31567e+07	3.87185e+06	42986709	42562337	1.29831e+07	2.58331e+06	5.5879e+07	2.73968e+06	1.07033e+07	1.09066e+07	High	Peak Found	High	High	High	High	High	High	High	High	High	High
High	P0C869-6	Isoform 5 of Cytosolic phospholipase A2 beta [OS=Homo sapiens]	0	125.198	34	22	41	19	1	1012	114	5.82	135.04	22	3	2.158	0.642375	119.93	164.5	35.5	177.05	160.07	6.93857e+06	3.46411e+06	9.2857e+07	3.56736e+06	545193	1.12507e+07	1.18429e+06	294299	3.64187e+07	124190	2.67144e+06	464941	High	Peak Found	High	High	Peak Found	High	Peak Found	Peak Found	High	Peak Found	Peak Found	Peak Found
High	Q08209-1	Serine/threonine-protein phosphatase 2B catalytic subunit alpha isoform [OS=Homo sapiens]	0	21.874	12	7	14	2	1	521	58.7	5.86	22.59	7	4	2.157	0.700232	79.89	165.7	34.3	70.35	141.02	8.05586e+06	2.17832e+06	3.57919e+06	309647	528237	3.5435e+06	7.15913e+06	206126	7.12216e+06	52961.9	539719	198298	Peak Found	High	High	High	Not Found	High	Peak Found	Not Found	High	Not Found	High	Not Found
High	P00750-1	Tissue-type plasminogen activator [OS=Homo sapiens]	0	106.059	37	15	51	15	1	562	62.9	7.8	166.73	15	0	2.156	0.593409	100.2	155.3	44.7	45.73	48.45	4.43375e+07	1.2037e+07	5.04051e+07	1.42286e+07	1.40631e+07	5.7426e+07	1.19148e+07	2.65462e+06	5.79477e+06	1.13051e+06	9.49301e+06	5.24679e+06	High	High	High	Peak Found	High	High	High	Peak Found	Peak Found	Peak Found	Peak Found	Peak Found
High	Q9NP79	Vacuolar protein sorting-associated protein VTA1 homolog [OS=Homo sapiens]	0	42.447	26	7	30	7	1	307	33.9	6.29	86.37	7	0	2.154	0.610724	69.23	145.7	54.3	38.51	105.12	1.50614e+07	4.91397e+06	1.58246e+07	1.1982e+07	5.17597e+06	1.68832e+07	2.39393e+07	1.85425e+07	7.19387e+06	983633	2.26912e+06	1.07184e+06	High	High	High	High	High	High	High	Peak Found	High	High	High	High
High	O15264	Mitogen-activated protein kinase 13 [OS=Homo sapiens]	0	42.16	46	12	28	11	1	365	42.1	8.38	53.44	12	1	2.153	0.589026	115.87	135.4	64.6	72.87	53.34	5.69463e+07	1.56649e+07	1.38227e+07	8.00812e+06	2.81987e+06	1.45284e+07	7.13995e+06	5.08792e+06	3.11957e+07	446746	4.41979e+06	2.09902e+06	High	High	High	High	High	High	Peak Found	High	High	Peak Found	Peak Found	Peak Found
High	Q92598-4	Isoform 4 of Heat shock protein 105 kDa [OS=Homo sapiens]	0	103.284	29	19	45	15	1	860	97.4	5.72	129.41	19	2	2.149	0.589026	105.59	158.7	41.3	34.84	46.63	2.75983e+07	2.19011e+07	2.60767e+07	1.48941e+07	3.69624e+06	1.19416e+07	9.60738e+06	2.79733e+06	8.20376e+06	1.23806e+06	4.15161e+06	2.9512e+06	High	High	High	High	High	High	High	High	High	High	Peak Found	Peak Found
High	Q9NVD7	alpha-parvin [OS=Homo sapiens]	0.002	4.994	4	1	1	1	1	372	42.2	5.95	3.16	1	0	2.149	0.757169	113.3	136.5	63.5		85.87				362467							480771	68973.1	Not Found	Not Found	Not Found	High	Not Found	Not Found	Not Found	Not Found	Not Found	Not Found	Peak Found	Peak Found
High	Q99873	protein arginine N-methyltransferase 1 [OS=Homo sapiens]	0	30.656	19	5	8	5	1	361	41.5	5.43	28.66	5	0	2.146	0.71687	85.84	154.6	45.4	95.46	99.64	6457217	9.74148e+06	2.74257e+06	874365	148884	1.73543e+06	568224	1.48676e+06	5.58428e+06	25924.8	155480	286738	High	Peak Found	High	High	Peak Found	High	Peak Found	Peak Found	High	Peak Found	Peak Found	Peak Found
High	Q9NQW7-3	Isoform 3 of Xaa-Pro aminopeptidase 1 [OS=Homo sapiens]	0	78.443	36	17	41	17	1	666	74.8	5.88	129.25	17	0	2.144	0.623598	101.32	129.6	70.4	48.26	68.41	2.04256e+07	2.02276e+07	1.1952e+07	1.63169e+07	1.68215e+06	1.82011e+07	1.01968e+07	1.05864e+07	3.84098e+07	313631	5.86395e+06	1.51663e+06	High	High	High	High	High	High	Peak Found	High	High	Peak Found	High	High
Medium	Q96SN8	CDK5 regulatory subunit-associated protein 2 [OS=Homo sapiens]	0.015	2.35	1	1	3	1	1	1893	214.9	5.58	6.41	1	0	2.144	0.726643	133.34	134.3	65.7	209.62	128.72	2.12366e+06	449882	1.55163e+06	1.16159e+06	886940	59101944	387797	783910	13128292	35794.1	8395992	283554	Peak Found	Peak Found	High	Peak Found	Peak Found	High	Peak Found	Peak Found	High	Peak Found	Peak Found	Peak Found
High	P62140	Serine/threonine-protein phosphatase PP1-beta catalytic subunit [OS=Homo sapiens]	0	138.617	63	15	99	5	1	327	37.2	6.19	349.03	15	0	2.144	0.623874	87.53	148.9	51.1	54.64	32.61	2.03167e+07	5.45092e+06	6.43092e+06	1.11919e+07	2.12847e+06	1.39325e+07	1.53664e+06	1.19456e+06	8.54993e+06	470138	2.80836e+06	1.43322e+06	High	Peak Found	High	High	High	High	High	High	High	High	High	Peak Found
High	Q9Y6H1	Coiled-coil-helix-coiled-coil-helix domain-containing protein 2 [OS=Homo sapiens]	0	10.683	15	2	10	2	1	151	15.5	9.22	32.13	2	0	2.14	0.619555	76.69	140.3	59.7	54.67	66.42	1.89754e+07	5.82901e+06	8235685	1.74938e+06	2.7738e+06	5.5448e+06	2.27471e+06	1.67239e+06	4.37622e+06	117824	6.05964e+06	2.80056e+06	High	High	High	High	Peak Found	High	High	Peak Found	High	Peak Found	High	Peak Found
High	P62306	Small nuclear ribonucleoprotein F [OS=Homo sapiens]	0	9.922	22	3	5	3	1	86	9.7	4.67	10.66	3	0	2.139	0.769718	90.24	124.1	75.9	80.13	74.02			778854	2.40034e+06	499755	1.32209e+06		121322	1.71895e+06	182417	994845	127624	Not Found	Not Found	Peak Found	High	High	High	Not Found	Peak Found	High	Peak Found	Peak Found	Peak Found
High	O43715	TP53-regulated inhibitor of apoptosis 1 [OS=Homo sapiens]	0	8.318	28	2	3	2	1	76	8.8	5.48	6.83	2	0	2.138	0.821624	77.94	142.6	57.4	103.94		1.27736e+06			523631	1.24865e+06	144149				42545.5			High	Not Found	Not Found	Peak Found	High	Peak Found	Not Found	Not Found	Not Found	Peak Found	Not Found	Not Found
High	Q13838-2	Isoform 2 of Spliceosome RNA helicase DDX39B [OS=Homo sapiens]	0	107.533	44	16	75	5	1	443	50.6	5.88	207.23	16	10	2.133	0.579518	109.91	129.9	70.1	35.36	69.32	4.16519e+07	2.70486e+07	2.58238e+07	2.01597e+07	5.47562e+06	4.67555e+07	1.73879e+07	7.78014e+06	8.77013e+07	1.28268e+06	1.5151e+07	2.2319e+06	High	High	High	High	High	High	High	Peak Found	High	High	Peak Found	Peak Found
High	P40429	60S ribosomal protein L13a [OS=Homo sapiens]	0	30.263	38	9	31	9	1	203	23.6	10.93	61.8	9	0	2.132	0.619675	122.38	144.8	55.2	82.96	132.95	3.34601e+07	1.18693e+07	4.82824e+07	1.16016e+06	2.4648e+06	2.77466e+07	1.13956e+07	6.01145e+06	1.00559e+08	140687	3.45945e+06	1.14199e+06	High	Peak Found	High	Peak Found	High	High	High	Peak Found	High	Peak Found	High	Peak Found
High	Q96TA1	Niban-like protein 1 [OS=Homo sapiens]	0	315.769	49	28	248	28	1	746	84.1	6.19	886.65	28	0	2.128	0.631652	116.34	148.9	51.1	43.43	101.81	2.30564e+08	9.02087e+07	2.14119e+08	1.1366e+08	2.35053e+07	2.42418e+08	1.63007e+08	3.28526e+07	7.32972e+08	8.15627e+06	4.19892e+07	8.72223e+06	High	High	High	High	High	High	High	High	High	High	High	High
High	P62241	40S ribosomal protein S8 [OS=Homo sapiens]	0	74.407	58	11	114	11	1	208	24.2	10.32	349.57	11	0	2.122	0.670002	100.12	133.8	66.2	36.31	73.26	1.09895e+08	3.31534e+07	6.7544e+07	5.56936e+07	2.63507e+07	1.14735e+08	6.50087e+07	1.73503e+07	2.26881e+08	5.66508e+06	1.56621e+07	7.07705e+06	High	High	High	High	High	High	High	High	High	High	High	High
High	Q7L9L4-2	Isoform 2 of MOB kinase activator 1B [OS=Homo sapiens]	0	13.225	11	2	8	2	1	221	25.5	6.15	24.05	2	0	2.12	0.726484	85.46	103.7	96.3	97.34	169.38	1.05073e+07	4.38611e+06	4.4354e+06	660502	152112	537240	2.37416e+07	1.09701e+06	4.26941e+06	292137		111487	High	Peak Found	High	High	Peak Found	Peak Found	Peak Found	High	High	High	Not Found	Peak Found
High	P02533	Keratin, type I cytoskeletal 14 [OS=Homo sapiens]	0	490.26	77	48	923	18	1	472	51.5	5.16	2907.37	48	13	2.119	0.63969	134.85	135	65	123.65	76.29	1.19602e+09	4.95542e+08	4.70078e+09	9.6436e+07	1.56494e+08	1.42755e+09	4.08658e+08	1.0004e+08	2.1757e+09	2.14919e+07	2.09557e+08	1.95452e+08	High	High	High	High	High	High	High	High	High	High	High	High
High	P62333	26S protease regulatory subunit 10B [OS=Homo sapiens]	0	99.3	60	17	57	17	1	389	44.1	7.49	181.4	17	0	2.118	0.611155	89.01	130.7	69.3	39.47	69.49	2.6167e+07	1.85707e+07	2.37957e+07	2.62999e+07	7.31501e+06	3.29581e+07	7.11293e+06	3.47023e+06	5.81668e+07	1.83102e+06	1.31546e+07	1.52037e+06	High	High	High	High	High	High	Peak Found	High	High	High	High	Peak Found
High	Q9Y4L1	Hypoxia up-regulated protein 1 [OS=Homo sapiens]	0	242.851	36	27	140	27	1	999	111.3	5.22	466.39	27	0	2.117	0.631652	92.58	128.3	71.7	31.01	55.68	4.98462e+07	6.18095e+07	3.62069e+07	2.85766e+07	7.95316e+06	4.66865e+07	2.2067e+07	1.42099e+07	9.18157e+07	2.56301e+06	1.05633e+07	3.25198e+06	High	High	High	High	High	High	High	High	High	High	High	High
High	P63244	Receptor of activated protein C kinase 1 [OS=Homo sapiens]	0	168.751	77	19	124	19	1	317	35.1	7.69	422.87	19	0	2.115	0.63969	112.86	144	56	41.63	92.88	9.8245e+07	5.48028e+07	1.17646e+08	4.37962e+07	1.03372e+07	9.93631e+07	2.68859e+07	1.49939e+07	2.45546e+08	3.10112e+06	2.98716e+07	4.13253e+06	High	High	High	High	High	High	Peak Found	High	High	High	High	High
High	O00154	cytosolic acyl coenzyme A thioester hydrolase [OS=Homo sapiens]	0	45.665	34	10	26	10	1	380	41.8	8.54	76.77	10	0	2.115	0.63969	72.02	146.3	53.7	61.93	59.03	1.00062e+07	5.35913e+06	2.26791e+06	6.43027e+06	843743	1.16783e+07	4.92524e+06	1.10449e+06	6030885	156078	2.36167e+06	768570	High	High	High	High	High	High	High	Peak Found	High	Peak Found	High	High
High	P47929	galectin-7 [OS=Homo sapiens]	0	96.935	85	9	205	9	1	136	15.1	7.62	595.81	9	0	2.114	0.63969	106.02	134.1	65.9	43.97	92.05	6.40649e+08	2.42894e+08	3.22295e+08	1.48824e+08	6.90648e+07	1.69435e+08	3.84572e+08	5.47312e+07	5.69504e+08	1.70615e+07	1.83313e+07	2.75961e+07	High	High	High	High	High	High	High	High	High	High	High	High
High	O00299	chloride intracellular channel protein 1 [OS=Homo sapiens]	0	137.144	78	14	185	14	1	241	26.9	5.17	692.88	14	0	2.105	0.643785	87.66	139.7	60.3	47	77.42	3.26856e+08	2.98428e+08	2.71522e+08	3.69274e+08	7.647e+07	3.19635e+08	1.11603e+08	1.04007e+08	8.65403e+08	1.20183e+07	88000377	2.52269e+07	High	High	High	High	High	High	High	High	High	High	High	High
High	Q8TE68-1	Epidermal growth factor receptor kinase substrate 8-like protein 1 [OS=Homo sapiens]	0	192.116	52	32	173	32	1	723	80.2	6.04	536.2	32	0	2.102	0.644491	111.02	140.2	59.8	29.19	89.82	1.20505e+08	7.23657e+07	1.07071e+08	6.59412e+07	1.6958e+07	1.08836e+08	5.35036e+07	1.89394e+07	3.98144e+08	4.12087e+06	2.89724e+07	2.33313e+07	High	High	High	High	High	High	High	High	High	High	High	High
High	Q14240-2	Isoform 2 of Eukaryotic initiation factor 4A-II [OS=Homo sapiens]	0	76.484	33	13	75	2	1	408	46.5	5.48	196.64	13	0	2.102	0.748937	90.48	128.1	71.9	84.64	71.91	1.43928e+06	232296		2.45961e+06	395507	2.94451e+06		235312	269929	127385	811811		High	High	Not Found	High	High	High	Not Found	Peak Found	High	Peak Found	Peak Found	Not Found
High	P62937-2	Isoform 2 of Peptidyl-prolyl cis-trans isomerase A [OS=Homo sapiens]	0	111.985	84	9	268	1	1	105	11.4	7.9	850.04	9	0	2.099	0.657714	43.86	135.5	64.5	47.24	11.78				5132099	1.10912e+06	6.85943e+06				314929	2.658e+06	1.7271e+06	Not Found	Not Found	Not Found	High	Peak Found	Peak Found	Not Found	Not Found	Not Found	Peak Found	High	High
High	Q9P0J0-2	Isoform 2 of NADH dehydrogenase [ubiquinone] 1 alpha subcomplex subunit 13 [OS=Homo sapiens]	0	17.143	21	4	5	4	1	222	24.9	9.7	13.58	4	0	2.098	0.726643	92.26	146	54	87.77	108.32	18958.7		2.0363e+06			2.57104e+06		154896	4.23426e+06				Peak Found	Not Found	High	Not Found	Not Found	High	Not Found	Peak Found	High	Not Found	Not Found	Not Found
High	P68371	Tubulin beta-4B chain [OS=Homo sapiens]	0	310.959	73	24	338	1	1	445	49.8	4.89	1187.35	24	28	2.097	0.644491	105.88	143.5	56.5	30.52	77.21	3.94676e+08	2.20585e+08	3.62943e+08	1.97055e+08	5.08319e+07	3.33079e+08	6.14195e+07	7.77315e+07	8.51406e+08	1.78248e+07	9.69002e+07	3.67822e+07	High	High	High	High	High	High	Peak Found	High	Peak Found	Peak Found	High	High
High	P62256	ubiquitin-conjugating enzyme E2 H [OS=Homo sapiens]	0	16.544	22	3	11	3	1	183	20.6	4.67	27.37	3	0	2.096	0.73614	67.9	134.1	65.9	51.2	49.34	1.65687e+06	2.46789e+06	1.76028e+06	2.20322e+06	287199	2.27379e+06	823133	293190	4.13447e+06	103333	881609		High	Peak Found	High	High	Peak Found	High	Peak Found	Peak Found	High	High	High	Not Found
High	P13647	keratin, type II cytoskeletal 5 [OS=Homo sapiens]	0	503.911	59	59	1473	35	1	590	62.3	7.74	3808.02	59	3	2.093	0.644598	137.19	116.7	83.3	87.61	74.31	4.38706e+09	9.40138e+08	1.25587e+10	1.4906e+09	9.67096e+08	6.33437e+09	7.89564e+08	1.62564e+09	1.12206e+10	2.49558e+08	1.69516e+09	2.32892e+08	High	High	High	High	High	High	High	High	High	High	High	High
High	Q9H832	Ubiquitin-conjugating enzyme E2 Z [OS=Homo sapiens]	0	8.988	6	2	2	2	1	354	38.2	5.62	5.61	2	0	2.093	0.781048	16.78	124.2	75.8	99.97	15.9				851958		253379				36765.9	339623		Not Found	Not Found	Not Found	High	Not Found	Peak Found	Not Found	Not Found	Not Found	Peak Found	Peak Found	Not Found
High	O60220	Mitochondrial import inner membrane translocase subunit Tim8 A [OS=Homo sapiens]	0	11.686	23	2	10	2	1	97	11	5.16	31.93	2	0	2.093	0.726643	95.64	143.1	56.9	78.29	74.66	692211	3.65337e+06	3181127	4.91494e+06	2.89334e+06	1.59974e+06	3.00567e+06	368272	2.12382e+06		1.39906e+06		Peak Found	High	High	High	High	Peak Found	High	High	Peak Found	Not Found	High	Not Found
High	P50452	Serpin B8 [OS=Homo sapiens]	0	75.803	42	14	64	11	1	374	42.7	5.57	199.9	14	1	2.09	0.629691	89.53	143	57	61.35	87.51	5.26731e+07	4.30276e+07	7.42052e+07	1.55927e+07	2.36046e+06	2.69351e+07	1.57146e+07	2.03914e+07	7.97555e+07	386042	7.81347e+06	1.1791e+06	High	High	High	High	Peak Found	High	High	Peak Found	High	High	High	Peak Found
High	Q15717-2	Isoform 2 of ELAV-like protein 1 [OS=Homo sapiens]	0	25.625	17	5	16	5	1	353	39	9.45	46.53	5	0	2.09	0.658195	85.74	151.3	48.7	98.8	80.8	2.52866e+07	4.24673e+07		4084893	1.36133e+06	6.71314e+06	6.22347e+06	1.3191e+06	4.70659e+06	362692	611148	701027	High	High	Peak Found	High	High	High	High	High	High	Peak Found	Peak Found	High
High	P07900-2	Isoform 2 of Heat shock protein HSP 90-alpha [OS=Homo sapiens]	0	384.075	49	41	467	24	1	854	98.1	5.16	1460.12	41	0	2.089	0.64769	98.67	142.7	57.3	41.67	59.47	2.82306e+08	1.13954e+08	1.28814e+08	1.22606e+08	2.30114e+07	1.99983e+08	3.67623e+07	2.91854e+07	2.84043e+08	1.18401e+07	6.52531e+07	9.50378e+06	High	High	High	High	High	High	High	High	High	High	High	High
High	Q9Y4E8	ubiquitin carboxyl-terminal hydrolase 15 [OS=Homo sapiens]	0	51.529	13	11	21	11	1	981	112.3	5.22	57.96	11	0	2.089	0.652975	92.33	146.2	53.8	55.41	122.37	4.53008e+06	7.90445e+06	1.26416e+07	5.8366e+06	832155	5.77711e+06	1.18672e+06	1.55283e+06	7.45252e+06	245029	1.17695e+07	371417	High	High	High	High	High	High	Peak Found	Peak Found	High	Peak Found	High	Peak Found
High	P60981-1	Destrin [OS=Homo sapiens]	0	98.406	67	13	128	12	1	165	18.5	7.85	348.66	13	0	2.087	0.648255	85.75	141.9	58.1	52.08	35.95	7.61504e+07	3.61812e+07	1.13283e+08	1.0231e+08	2.82421e+07	1.11546e+08	3.32689e+07	2.82745e+07	76615662	1.52612e+06	2.57258e+07	2.35088e+07	High	High	High	High	High	High	High	High	High	High	High	High
High	Q99757	Thioredoxin, mitochondrial [OS=Homo sapiens]	0	22.844	22	3	12	3	1	166	18.4	8.29	53.47	3	0	2.087	0.734241	105.52	141.4	58.6	88.86	89.75	5.50736e+06	2.02156e+06	669699	6.80747e+06	2.24685e+06	2.35357e+06	4.58041e+06	946091	2.00418e+06	117978	4.65792e+06	355344	Peak Found	High	Peak Found	High	High	High	High	High	Peak Found	Peak Found	High	Peak Found
High	O75390	citrate synthase, mitochondrial [OS=Homo sapiens]	0	128.022	49	16	102	16	1	466	51.7	8.32	312.02	16	0	2.081	0.652975	106.08	145	55	31.23	81.97	1.26639e+08	6.48523e+07	9.64049e+07	7.23101e+07	1.79132e+07	8.99072e+07	1.77513e+07	1.25865e+07	2.50278e+08	7.61427e+06	4.54163e+07	5.71598e+06	High	High	High	High	High	High	High	High	High	High	High	High
High	P53582	Methionine aminopeptidase 1 [OS=Homo sapiens]	0	46.422	30	7	12	7	1	386	43.2	7.17	44.41	7	0	2.08	0.726643	96.25	157.1	42.9	56.94	44.62	9304049	969579	5.16722e+06	1.39771e+06	1.3528e+06	3.72837e+06		173225	3.00176e+06	112338	698498	582292	High	Peak Found	High	Peak Found	High	High	Not Found	Peak Found	High	Peak Found	Peak Found	Peak Found
High	Q96CV9-1	Optineurin [OS=Homo sapiens]	0	41.86	16	8	14	8	1	577	65.9	5.24	38.09	8	0	2.079	0.734426	102.02	159.4	40.6	131.2	71.16	1.13532e+07	4.11973e+07	5.36956e+06	3.1862e+06	958782	3.41683e+06	1.18032e+06	425237	6.95707e+06	286590	223951	644843	Peak Found	Peak Found	High	High	High	High	Peak Found	Peak Found	High	Peak Found	Peak Found	High
High	P15515	Histatin-1 [OS=Homo sapiens]	0	15.434	37	2	45	2	1	57	7	9.13	121.02	2	0	2.079	0.653101	131.72	145.8	54.2	111.37	118.88	8.17772e+07	253805134	170675	5.78703e+08	2.93608e+08	1.46633e+08	6.4402e+07	3.3814e+08	1.36807e+08	6.87046e+06	1.7782e+07	1.42913e+08	High	High	Peak Found	High	High	High	Peak Found	High	High	High	High	High
High	Q13094	lymphocyte cytosolic protein 2 [OS=Homo sapiens]	0	7.606	3	1	1	1	1	533	60.2	6.27	3.48	1	0	2.073	0.801379	32.48	134.9	65.1		30.26	739068						296256	130512					High	Not Found	Not Found	Not Found	Not Found	Not Found	Peak Found	Peak Found	Not Found	Not Found	Not Found	Not Found
High	Q15080-1	Neutrophil cytosol factor 4 [OS=Homo sapiens]	0.009	2.619	2	1	1	1	1	339	39	6.83	2.37	1	0	2.072	0.788595	92.19	91.7	108.3	103.24	75.57			1.7356e+06	188265		301993	110330	520269		16085.9	313502	341019	Not Found	Not Found	Peak Found	Peak Found	Not Found	Peak Found	Peak Found	High	Not Found	Peak Found	Peak Found	Peak Found
High	O43665-3	Isoform 3 of Regulator of G-protein signaling 10 [OS=Homo sapiens]	0	11.443	16	2	4	2	1	181	21.2	7.49	15.76	2	0	2.064	0.763522	52.96	170.7	29.3	25.08	76.27				960170	526603	991565			518374		674386	116812	Not Found	Not Found	Not Found	High	High	High	Not Found	Not Found	Peak Found	Not Found	Peak Found	Peak Found
High	Q96IU4	Protein ABHD14B [OS=Homo sapiens]	0	58.659	57	8	65	8	1	210	22.3	6.4	205.19	8	0	2.057	0.63969	88.05	122.3	77.7	56.47	43.77	3.23223e+07	2.14937e+07	2.56035e+07	3.44819e+07	6.83094e+06	6.21848e+07	9.63145e+06	6.15344e+06	3.93357e+07	2.47531e+06	2.54936e+07	6.56813e+06	High	High	High	High	High	High	High	High	High	High	High	High
High	P56537-1	eukaryotic translation initiation factor 6 [OS=Homo sapiens]	0	126.141	57	9	95	9	1	245	26.6	4.68	419.96	9	0	2.053	0.671705	76.84	131.4	68.6	42.48	49.75	1.42527e+08	1.08004e+08	8.6036e+07	1.06528e+08	1.84853e+07	9.13527e+07	6.00285e+07	2.11906e+07	162735943	2.43818e+06	6.05643e+07	1.29028e+07	High	High	High	High	High	High	High	High	High	High	High	High
High	Q99798	Aconitate hydratase, mitochondrial [OS=Homo sapiens]	0	169.386	44	25	93	25	1	780	85.4	7.61	310.86	25	0	2.05	0.636227	105.03	151.8	48.2	36.23	82.74	5.19141e+07	2.96641e+07	3.13253e+07	2.5594e+07	4.22553e+06	3.49242e+07	1.28314e+07	5.60543e+06	8.41879e+07	949508	9.02222e+06	3.16497e+06	High	High	High	High	High	High	High	High	High	High	High	High
High	Q08722	Leukocyte surface antigen CD47 [OS=Homo sapiens]	0	7.906	9	3	3	3	1	323	35.2	7.21	7.77	3	0	2.05	0.803243	92.19	148.7	51.3	102.97	122.93	1.51114e+06		2.77275e+06	217514		187702		93245.7	3408340	25530			Peak Found	Not Found	High	Peak Found	Not Found	Peak Found	Not Found	Peak Found	High	Peak Found	Not Found	Not Found
High	A0AVT1-1	Ubiquitin-like modifier-activating enzyme 6 [OS=Homo sapiens]	0	115.468	27	22	47	22	1	1052	117.9	6.14	138.85	22	0	2.047	0.672862	106.24	160.9	39.1	74.58	106.9	2.90296e+07	1.06096e+07	7.83338e+06	2.57948e+06	637531	1.70214e+07	2.76706e+06	5.04534e+06	2.83214e+07	158221	806385	522958	High	Peak Found	High	High	High	High	Peak Found	Peak Found	High	Peak Found	Peak Found	Peak Found
High	Q9BR76	Coronin-1B [OS=Homo sapiens]	0	61.49	29	11	43	11	1	489	54.2	5.88	135.13	11	0	2.047	0.700354	108.48	132	68	48.72	78.4	2.26928e+07	1.02918e+07	1.2281e+07	1.18581e+07	3.61235e+06	3.13269e+07	6.72988e+06	4.14383e+06	4.52259e+07	1.06143e+06	3.33231e+06	1.01255e+06	High	High	High	High	High	High	Peak Found	High	High	High	High	Peak Found
Low	Q5R387	Putative inactive group IIC secretory phospholipase A2 [OS=Homo sapiens]	0.065	1.352	7	1	6	1	1	149	16.8	8.53	13.01	1	0	2.046	0.751114	63.96	140.3	59.7	37.7	104.9	2248640		2.38177e+06	753540		3.19531e+06		385888	9589955	95800.7	1.04122e+06	305031	High	Not Found	High	Peak Found	Not Found	High	Not Found	Peak Found	High	Peak Found	High	Peak Found
High	O15498	Synaptobrevin homolog YKT6 [OS=Homo sapiens]	0	18.295	27	5	6	5	1	198	22.4	6.92	15.26	5	0	2.045	0.763522	114.74	107.4	92.6	98.62	122.54	6.10572e+06	1.049e+06	957487	1.01414e+06	100461	1.07871e+06	986624	225494	1.17838e+07	77264.6	1.58813e+06	83061.9	Peak Found	High	Peak Found	High	Peak Found	Peak Found	Peak Found	Peak Found	High	Peak Found	Peak Found	Peak Found
High	P84090	Enhancer of rudimentary homolog [OS=Homo sapiens]	0	19.822	39	4	26	4	1	104	12.3	5.92	66.3	4	0	2.042	0.692361	82.97	124	76	80.12	45.61	1.28636e+07	6.21362e+06	4.53989e+06	1.91431e+07	3.03022e+06	2.10903e+07	6.91308e+06	2.4372e+06	9.32201e+06	787474	9.16695e+06	1.71276e+06	High	High	High	High	High	High	High	High	High	High	High	High
High	P17927	Complement receptor type 1 [OS=Homo sapiens]	0	11.726	5	3	3	3	1	2039	223.5	6.95	8.63	3	0	2.041	0.808033	103.02	76.9	123.1	75.48	81.99	1.42006e+06	472005			716440	372920	2.78891e+06	438227	737371	191016	1.49438e+06	170892	High	Peak Found	Not Found	Not Found	Peak Found	Peak Found	High	Peak Found	Peak Found	High	Peak Found	Peak Found
High	P61020	Ras-related protein Rab-5B [OS=Homo sapiens]	0	49.734	37	6	47	3	1	215	23.7	8.13	151.57	6	0	2.039	0.726643	83.28	130.8	69.2	24.63	70.17	4.25676e+06	4.28602e+06	3.66884e+06	2.64235e+06	1.19456e+06	6.00383e+06	1.25371e+06	904011	11703579	294585	3.12644e+06	279530	High	High	High	High	High	High	Peak Found	High	High	High	High	Peak Found
High	Q99417	C-Myc-binding protein [OS=Homo sapiens]	0	25.541	55	4	8	4	1	103	12	5.91	27.21	4	0	2.039	0.752781	107.88	152.4	47.6	103.99	43.55		580572	3.50252e+06	3.07102e+06	4529544	1.21889e+06	973106	577177	1444384	200861	1.213e+06	251010	Not Found	Peak Found	High	High	High	Peak Found	Peak Found	Peak Found	Peak Found	Peak Found	Peak Found	Peak Found
High	P04792	Heat shock protein beta-1 [OS=Homo sapiens]	0	279.127	91	21	667	21	1	205	22.8	6.4	2740.02	21	0	2.036	0.68922	97.93	125.9	74.1	42.12	57.13	2.79548e+09	1.64942e+09	1.62809e+09	1.32232e+09	1.54108e+09	3.60204e+09	2.26393e+09	3.92778e+08	6.08855e+09	1.45491e+08	7.32182e+08	6.36154e+08	High	High	High	High	High	High	High	High	High	High	High	High
High	P07360	Complement component C8 gamma chain [OS=Homo sapiens]	0	9.457	15	2	2	2	1	202	22.3	8.31	5.75	2	0	2.035	0.857774	121.78	102.7	97.3	107.2	70	444056		2.12518e+06	78074.5		698894	287842	281726	2.7465e+06	49624.9	862853	83962.4	Peak Found	Not Found	Peak Found	Peak Found	Not Found	Peak Found	Peak Found	High	Peak Found	Peak Found	High	Peak Found
High	P61224-1	Ras-related protein Rap-1b [OS=Homo sapiens]	0	34.561	37	6	32	2	1	184	20.8	5.78	94.87	6	3	2.032	0.656221	100.93	147.5	52.5	52.47	101.6	2.91339e+07	1.76265e+07	2.09759e+07	3.27074e+06	1.81232e+06	1.50144e+07	4.19021e+06	2.90649e+06	5.9113e+07	711138	6.08183e+06	1.65862e+06	High	Peak Found	High	Peak Found	Peak Found	High	Peak Found	Peak Found	Peak Found	Peak Found	Peak Found	Peak Found
High	O00505	Importin subunit alpha-4 [OS=Homo sapiens]	0	17.099	8	4	11	2	1	521	57.8	4.94	29.54	4	0	2.031	0.817624	108.89	138.9	61.1	100.05	89.48	7257422	367651	3.39733e+06	568668	271204	1.28676e+06	1187585	284880	4.28862e+06		204171	130439	Peak Found	Peak Found	High	High	Peak Found	High	Peak Found	Peak Found	High	Not Found	Peak Found	Peak Found
High	Q9UHY1	Nuclear receptor-binding protein [OS=Homo sapiens]	0	25.993	12	4	6	4	1	535	59.8	5.08	20.27	4	0	2.03	0.813232	74.97	121.6	78.4	58.76	144.53	1.19749e+06		442752	109626		588044		110037	5.2744e+06	12854.5	307804	155509	High	Not Found	High	Peak Found	Not Found	High	Not Found	Peak Found	High	Peak Found	Peak Found	Peak Found
High	P08567	pleckstrin [OS=Homo sapiens]	0	28.514	22	4	9	4	1	350	40.1	8.28	27.16	4	0	2.029	0.782434	106.58	179.6	20.4	52.95	130.46		1.2951e+06	2.96106e+06	3.97498e+06	1.63105e+06	6.01326e+06	284817	63746.5	234955	462220	4635398	369595	Not Found	High	High	Peak Found	Peak Found	High	Peak Found	Peak Found	Peak Found	High	Peak Found	High
High	P17980	26S protease regulatory subunit 6A [OS=Homo sapiens]	0	106.363	47	16	77	16	1	439	49.2	5.24	233.94	16	0	2.029	0.644491	95.13	110.6	89.4	82.67	56.11	1.93959e+07	1.76617e+07	2.93059e+07	5.37376e+07	6.34926e+06	4.73291e+07	1.51796e+07	6.36306e+06	4.38465e+07	2.0169e+06	3.06309e+07	3.37374e+06	High	High	High	High	High	High	High	High	High	High	High	High
High	P30405	Peptidyl-prolyl cis-trans isomerase F, mitochondrial [OS=Homo sapiens]	0	53.761	57	9	91	8	1	207	22	9.38	303.11	9	1	2.029	0.694507	101.99	139.5	60.5	61.27	103.18	8.96989e+06	2.07512e+07	3.92385e+07	3.45699e+07	2.67221e+07	4.08011e+07	7.19372e+07	4.24657e+06	2.15397e+07	1.53276e+06	1.72868e+07	1.51379e+07	High	High	High	High	High	High	High	High	High	High	High	High
High	O00204	Sulfotransferase family cytosolic 2B member 1 [OS=Homo sapiens]	0	198.165	75	20	159	20	1	365	41.3	5.4	509.71	20	0	2.027	0.692597	113.17	149.5	50.5	31.53	57.01	1.7894e+08	1.00565e+08	1.48885e+08	8.68917e+07	1.94197e+07	1.22192e+08	3.88978e+07	4.69232e+07	2.37093e+08	4.74354e+06	2.98864e+07	1.27933e+07	High	High	High	High	High	High	High	High	High	High	High	High
High	P00966	Argininosuccinate synthase [OS=Homo sapiens]	0	30.617	19	6	7	6	1	412	46.5	8.02	25.97	6	0	2.027	0.761416	71.77	121	79	83.16	65.35	445202	743316	4.38567e+06	2.13498e+06	223619	4.0343e+06	1.6013e+06	158612	1.98922e+06	26071.1	971416	632422	Peak Found	Peak Found	High	Peak Found	Peak Found	High	Peak Found	Peak Found	Peak Found	Peak Found	Peak Found	Peak Found
High	O75251	NADH dehydrogenase [ubiquinone] iron-sulfur protein 7, mitochondrial [OS=Homo sapiens]	0.002	5.175	4	1	1	1	1	213	23.5	9.99	3.13	1	0	2.027	0.765561	29.89	133.9	66.1	47.23			279398	574443	181745	71464						117333		Not Found	Peak Found	High	Peak Found	Peak Found	Not Found	Not Found	Not Found	Not Found	Not Found	Peak Found	Not Found
High	P55145	Mesencephalic astrocyte-derived neurotrophic factor [OS=Homo sapiens]	0	103.381	51	11	170	11	1	182	20.7	8.69	527	11	0	2.025	0.69343	115.62	153.9	46.1	50.41	106.95	2.42191e+08	1.78202e+08	6.84918e+07	9.04184e+07	9.39861e+07	6.02265e+07	3.02259e+08	1.47599e+08	56736079	5.15482e+06	4.05377e+07	2.33175e+07	High	High	High	High	High	High	High	High	High	High	High	High
High	Q7Z4W1	L-xylulose reductase [OS=Homo sapiens]	0	52.567	33	7	35	7	1	244	25.9	8.1	92.07	7	0	2.024	0.688665	93	129.5	70.5	49.54	44.27	4.76618e+07	1.24863e+07	1.58501e+07	1.09993e+07	4.46218e+06	1.8657e+07	3.38292e+06	3.61593e+06	2.9375e+07	1.6473e+06	7.35583e+06	4.54865e+06	High	High	High	High	High	High	High	High	High	High	High	Peak Found
High	O43390-2	Isoform 2 of Heterogeneous nuclear ribonucleoprotein R [OS=Homo sapiens]	0	44.096	14	9	40	4	1	636	71.2	8.13	87.58	9	0	2.023	0.769718	98.42	127.1	72.9	71.97	49.71	1498391	301315	2.71883e+06	895230	414384	3895517	489110	797501	3.86905e+06	75431.9	622593	376798	Peak Found	Peak Found	High	High	Peak Found	High	Peak Found	Peak Found	High	Peak Found	Peak Found	Peak Found
High	A0A0B4J2D9	immunoglobulin kappa variable 1D-13 [OS=Homo sapiens]	0	14.214	29	2	3	2	1	117	12.6	7.84	11.64	2	0	2.023	0.857865	85.37	137.5	62.5	121.21	89.12		3.18498e+06			86423.3		1.04596e+06				317584	102211	Not Found	High	Not Found	Not Found	Peak Found	Not Found	Peak Found	Not Found	Not Found	Not Found	High	Peak Found
High	O00232-1	26s proteasome non-atpase regulatory subunit 12 [OS=Homo sapiens]	0	93.882	36	17	46	17	1	456	52.9	7.65	138.33	17	0	2.019	0.643781	104.3	77.7	122.3	125.29	152.8	2.89281e+08	1.61888e+08	1.52333e+07	1.80725e+07	2.46532e+06	1.26181e+07	3.45071e+08	4.02799e+07	2.18608e+08	1.82739e+06	7.45355e+06	723000	High	High	High	High	High	High	Peak Found	High	High	High	High	Peak Found
High	O15355	Protein phosphatase 1G [OS=Homo sapiens]	0	8.445	5	2	3	2	1	546	59.2	4.36	7.78	2	0	2.017	0.856303	40.95	133.7	66.3	42.33	44	1.35159e+06			373897		468738	271372		1008711	21213.8			High	Not Found	Not Found	Peak Found	Not Found	High	Peak Found	Not Found	High	Peak Found	Not Found	Not Found
High	Q9NP74-1	palmdelphin [OS=Homo sapiens]	0.001	6.145	5	2	2	2	1	551	62.7	5.44	3.92	2	0	2.015	0.860387	12.71	133.7	66.3	13.21	13.25					325790	744300	312133	256295					Peak Found	Not Found	Peak Found	Not Found	High	Peak Found	Peak Found	Peak Found	Not Found	High	Not Found	Not Found
High	P34896-1	Serine hydroxymethyltransferase, cytosolic [OS=Homo sapiens]	0	116.31	47	16	70	15	1	483	53	7.71	235.21	16	1	2.009	0.652975	86.81	132.5	67.5	36.1	84.52	4.25638e+07	4.86064e+07	1.89829e+07	1.97413e+07	6.6667e+06	2.89538e+07	4.01697e+07	1.24005e+07	45184325	1.05167e+06	9.56446e+06	688031	High	High	High	High	High	High	Peak Found	High	High	High	High	Peak Found
High	Q99714-1	3-hydroxyacyl-CoA dehydrogenase type-2 [OS=Homo sapiens]	0	149.158	84	15	65	15	1	261	26.9	7.78	257.68	15	0	2.008	0.696768	127.64	169.8	30.2	63.18	133.66	2.05996e+07	6.58527e+06	5.18543e+07	2.0953e+07	6.33882e+06	2.4399e+07	4.44659e+06	2.07614e+06	5.48592e+07	412489	1.14117e+06	1.11338e+06	High	High	High	High	High	High	High	Peak Found	High	Peak Found	Peak Found	Peak Found
High	P14207	folate receptor beta [OS=Homo sapiens]	0	24.6	16	4	6	1	1	255	29.3	7.53	14.18	4	0	2.007	0.82507	0	133.5	66.5				793784						220970					Not Found	High	Not Found	Not Found	Not Found	Not Found	Not Found	Peak Found	Not Found	Not Found	Not Found	Not Found
High	P38919	Eukaryotic initiation factor 4A-III [OS=Homo sapiens]	0	56.099	30	12	35	9	1	411	46.8	6.73	106.96	12	0	2.006	0.777128	109.27	135.5	64.5	84.84	73.94	1.42214e+07	3.68995e+06	7.63349e+06	1.12766e+06	721480	1.4989e+06	793113	990594	7190917	85910.1	1.79483e+06	131325	High	Peak Found	High	High	Peak Found	High	Peak Found	Peak Found	High	Peak Found	Peak Found	Peak Found
High	P48444	Coatomer subunit delta [OS=Homo sapiens]	0	68.358	36	14	42	14	1	511	57.2	6.21	132	14	0	2.006	0.726643	117.47	121.8	78.2	69.44	83.76	1.51824e+07	8.61931e+06	1.83829e+07	4.57072e+06	3.39626e+06	3.52517e+07	9.17312e+06	2.17238e+06	4.38123e+07	1.19042e+06	3.49315e+06	534020	High	High	High	High	High	High	Peak Found	High	High	High	Peak Found	Peak Found
High	P13645	Keratin, type I cytoskeletal 10 [OS=Homo sapiens]	0	442.453	63	38	550	31	1	584	58.8	5.21	1835.46	38	0	2.006	0.701574	99.54	125.1	74.9	66	47.89	3.50882e+08	2.97742e+08	1.04043e+09	1.59977e+08	1.07881e+08	7.21986e+08	1.12126e+08	9.25604e+07	7.46506e+08	2.11481e+07	9.31022e+07	1.53335e+08	High	High	High	High	High	High	High	High	High	High	High	High
High	P14868	Aspartate--tRNA ligase, cytoplasmic [OS=Homo sapiens]	0	104.697	53	24	55	24	1	501	57.1	6.55	147.25	24	0	2.005	0.644491	96.91	134.3	65.7	74.59	82.68	5.65685e+07	2.74703e+07	8.09859e+07	1.20814e+07	2.90221e+06	2.35119e+07	2.24764e+07	9.78768e+06	6.41826e+07	427452	7.18063e+06	568801	High	High	High	High	High	High	Peak Found	High	High	High	High	Peak Found
Low	P08123	Collagen alpha-2(I) chain [OS=Homo sapiens]	0.095	1.093	1	1	1	1	1	1366	129.2	8.95	2.66	1	0	2	0.796406	64.74	123.9	76.1	53.96	38.73		1674055		684256	1.06298e+06	902936				47571.6	692977	476758	Not Found	High	Not Found	Peak Found	Peak Found	Peak Found	Not Found	Not Found	Not Found	Peak Found	Peak Found	Peak Found
High	P26651	mRNA decay activator protein ZFP36 [OS=Homo sapiens]	0	38.493	28	6	17	6	1	326	34	8.48	48.48	6	0	2	0.724694	122.51	144.8	55.2	111.75	98.69	2.54886e+07	862004	2.42682e+06	4.06259e+07	6.31906e+06	2.4688e+07	4.72808e+06	370645	4.70598e+06	1.00496e+06	2.13395e+07	6294615	High	Peak Found	High	Peak Found	High	High	High	Peak Found	High	Peak Found	Peak Found	Peak Found
High	O94903	Pyridoxal phosphate homeostasis protein [OS=Homo sapiens]	0	10.452	11	3	4	3	1	275	30.3	7.5	9.67	3	0	1.998	0.785	93.73	165.8	34.2	64.14	112.77	2.16908e+06	416483	506888	1.84581e+06	1.00556e+06	2.54197e+06	2.24668e+06	268030	3.36442e+06	43925	106680	73181.2	Peak Found	Peak Found	Peak Found	High	Peak Found	High	High	Peak Found	Peak Found	Peak Found	Peak Found	Peak Found
High	Q9NPA8-1	Transcription and mRNA export factor ENY2 [OS=Homo sapiens]	0	7.159	26	2	4	2	1	101	11.5	9.33	9.4	2	0	1.997	0.830672	104	167.4	32.6	73.7	44.87				1.1235e+06	914778	277125				41805.7	378072	81172.9	Not Found	Not Found	High	High	High	Peak Found	Not Found	Not Found	Not Found	Peak Found	Peak Found	Peak Found
High	Q96PK6-1	RNA-binding protein 14 [OS=Homo sapiens]	0	22.099	11	5	5	5	1	669	69.4	9.67	10.98	5	0	1.995	0.783363	126.89	126.9	73.1	72.08	45.78	2.72085e+06	1.67551e+06	3.47832e+06			196453		620553	4.19208e+06	124081	709042	300844	High	Peak Found	High	Not Found	Not Found	Peak Found	Not Found	Peak Found	High	High	Peak Found	Peak Found
High	P11441	Ubiquitin-like protein 4A [OS=Homo sapiens]	0	9.029	18	3	3	3	1	157	17.8	8.66	2.27	3	0	1.993	0.821624	57.33	153.8	46.2	47.11	38.95		210559	942627	420826	387520	1.20179e+06					170365	176030	Not Found	Peak Found	Peak Found	Peak Found	High	High	Not Found	Not Found	Not Found	Not Found	Peak Found	Peak Found
High	Q86X76-3	Isoform 4 of Nitrilase homolog 1 [OS=Homo sapiens]	0	9.12	9	3	8	3	1	367	40.2	6.9	17.59	3	0	1.993	0.781048	127.77	100.4	99.6	38.16	25.6	1.42098e+06	3.42684e+06	2.17888e+06	1.6562e+06	539164	2.04056e+06	2.20326e+06	1.21277e+06	2.80578e+06		1.65781e+06		Peak Found	High	High	High	High	High	Peak Found	Peak Found	High	Not Found	Peak Found	Not Found
High	P08133-1	annexin A6 [OS=Homo sapiens]	0	84.569	34	19	46	19	1	673	75.8	5.6	110.71	19	0	1.992	0.700232	105.8	150.6	49.4	42.72	60.37	2.9387e+07	2.04292e+07	1.59698e+07	5.1753e+06	2.63356e+06	2.31927e+07	5.01559e+06	5.53041e+06	5.57339e+06	1.43708e+06	4.578e+06	1.41561e+06	High	High	High	Peak Found	Peak Found	High	Peak Found	High	Peak Found	High	Peak Found	High
High	P23526-1	Adenosylhomocysteinase [OS=Homo sapiens]	0	139.278	44	18	145	17	1	432	47.7	6.34	458.7	18	1	1.992	0.709362	90.67	150.3	49.7	36.96	82.27	1.98705e+08	8.68808e+07	1.37226e+08	8.88151e+07	1.70158e+07	1.23032e+08	3.97329e+07	2.01647e+07	3.62006e+08	4.25766e+06	8.27654e+07	1.15326e+07	High	High	High	High	High	High	High	High	High	High	High	High
High	P30479	HLA class I histocompatibility antigen, B-41 alpha chain [OS=Homo sapiens]	0	29.427	21	6	15	1	1	362	40.5	6.54	41.56	6	1	1.991	0.821624	131.54	92.7	107.3	7.48	102.3					508478	1.55748e+06	4.20702e+06			188745	261885		Not Found	Not Found	Not Found	Not Found	Peak Found	Peak Found	Not Found	Not Found	Not Found	High	Peak Found	Not Found
High	Q9Y3A5	Ribosome maturation protein SBDS [OS=Homo sapiens]	0	75.893	58	15	77	15	1	250	28.7	8.75	211.57	15	0	1.991	0.708227	79.61	125.1	74.9	21.22	49.13	5.2156e+07	4.13579e+07	3.27191e+07	3.33299e+07	1.376e+07	4.99532e+07	2.56646e+07	1.61754e+07	6.8368e+07	510671	1.71695e+07	6.98827e+06	High	High	High	High	High	High	High	High	High	Peak Found	High	High
High	O00743	Serine/threonine-protein phosphatase 6 catalytic subunit [OS=Homo sapiens]	0	36.211	24	6	10	6	1	305	35.1	5.69	31.62	6	0	1.99	0.801917	87.59	162.9	37.1	74.73	97.55	2050426		6.37446e+06	1.62287e+06	188226	3.26341e+06		185023	4.84874e+06	140543		80370.4	High	Not Found	High	Peak Found	Peak Found	High	Not Found	Peak Found	High	Peak Found	Not Found	Peak Found
High	P28838	cytosol aminopeptidase [OS=Homo sapiens]	0	105.99	45	17	50	17	1	519	56.1	7.93	164.91	17	0	1.99	0.697552	102.56	143.6	56.4	42.21	84.23	3.36532e+07	2.01335e+07	2.74219e+07	1.51604e+07	4.65152e+06	4.6113e+07	5.14735e+06	2.04089e+06	3.20491e+07	3.88319e+06	1.15001e+07	3.6481e+06	High	High	High	High	High	High	High	Peak Found	High	Peak Found	High	Peak Found
High	Q6NVY1	3-hydroxyisobutyryl-CoA hydrolase, mitochondrial [OS=Homo sapiens]	0	92.039	42	15	77	15	1	386	43.5	8.19	201.3	15	0	1.99	0.652975	86.29	154.9	45.1	55.6	81.86	8.77727e+07	1.23522e+07	3.89054e+07	2.00626e+07	8.00193e+06	3.36721e+07	6.29894e+06	1.08437e+07	7.56198e+07	890023	1.00054e+07	1.86086e+06	High	High	High	High	High	High	High	High	High	High	High	High
High	Q13310-3	Isoform 3 of Polyadenylate-binding protein 4 [OS=Homo sapiens]	0	74.664	17	9	68	1	1	660	72.3	9.35	228.8	9	0	1.989	0.79676	81.73	122.9	77.1	72.85	35.87			140313	463659	88256.2	851550				36010.2	225680	72252.5	Not Found	Not Found	Peak Found	High	Peak Found	Peak Found	Not Found	Not Found	Not Found	Peak Found	Peak Found	Peak Found
High	P51808	Dynein light chain Tctex-type 3 [OS=Homo sapiens]	0	32.69	73	4	10	4	1	116	13.1	5.66	44.8	4	0	1.988	0.768916	89.7	147.3	52.7	61.31	109.95	4811354	385459	3.67764e+06	2.3044e+06	405426	5.12527e+06			7.81586e+06		382046		Peak Found	Peak Found	High	High	Peak Found	High	Not Found	Not Found	High	Not Found	Peak Found	Not Found
High	P21291	Cysteine and glycine-rich protein 1 [OS=Homo sapiens]	0	109.657	64	10	55	10	1	193	20.6	8.57	206.3	10	0	1.988	0.703758	112.29	133.5	66.5	82.68	117.12	1.39608e+08	3.39695e+07	1.08228e+07	1.24404e+07	1.34404e+07	4.27498e+07	8.01051e+07	7.49374e+06	5.22925e+07	1.73982e+06	2.27479e+06	9.19117e+06	High	High	High	High	High	High	High	High	High	High	Peak Found	High
High	P07339	Cathepsin D [OS=Homo sapiens]	0	158.414	53	17	155	17	1	412	44.5	6.54	495.68	17	0	1.984	0.714252	96.08	106.1	93.9	47.55	86.3	1.39367e+08	2.81538e+08	1.54983e+08	6.25745e+07	3.71358e+07	1.02765e+08	2.24459e+08	1.09978e+08	3.04851e+08	2.06742e+06	5.1948e+07	7.90124e+06	High	High	High	High	High	High	High	High	High	High	High	High
High	P50479-1	PDZ and LIM domain protein 4 [OS=Homo sapiens]	0	12.831	12	2	6	2	1	330	35.4	7.91	16.46	2	0	1.983	0.813232	92.32	129.1	70.9	46.42	96.51	2.1892e+06	1.19855e+06	520826	782980	209107	1.79236e+06	1.98086e+06	356874	288644	85367.8	623491	131244	High	Peak Found	High	High	Peak Found	High	High	Peak Found	Peak Found	Peak Found	Peak Found	Peak Found
High	P55000	Secreted Ly-6/uPAR-related protein 1 [OS=Homo sapiens]	0	71.025	66	4	31	4	1	103	11.2	5.33	166.84	4	0	1.983	0.677455	122.1	124.9	75.1	127.75	173.56	3.24675e+07	15238358	6268431	2.4351e+07	6.52443e+07	3.49067e+07	2.27654e+08	1.13513e+07		1.98922e+06	7.65465e+06	5.61375e+06	High	High	High	High	High	High	High	High	Not Found	High	High	High
High	P23368-1	NAD-dependent malic enzyme, mitochondrial [OS=Homo sapiens]	0	8.822	10	3	3	3	1	584	65.4	7.61	6.42	3	0	1.982	0.824262	74.18	122.2	77.8	32.26	63.28	1.10473e+06		559706					156644	1486894				Peak Found	Not Found	High	High	Not Found	Not Found	Not Found	Peak Found	High	Not Found	Not Found	Not Found
High	Q9Y371-2	Isoform 2 of Endophilin-B1 [OS=Homo sapiens]	0	35.85	24	8	20	8	1	386	43.2	5.68	61.02	8	0	1.982	0.700232	116.34	127.3	72.7	66.34	48.72	1.69038e+07	4.75553e+06	7.96005e+06	2.15962e+07	8.53309e+06	2.29304e+07	8.12348e+06	4.53639e+06	2.17004e+07	331094	1.46457e+07	5.39292e+06	High	Peak Found	High	High	High	High	Peak Found	Peak Found	High	Peak Found	Peak Found	Peak Found
High	Q96EL3	39S ribosomal protein L53, mitochondrial [OS=Homo sapiens]	0.003	3.641	9	1	2	1	1	112	12.1	8.76	4.11	1	0	1.982	0.777128	174.32	131.9	68.1	18.19	115.29	3591747	2.38599e+06	2.01985e+06				3.17302e+06	219750					High	Peak Found	Peak Found	Not Found	Not Found	Not Found	High	Peak Found	Not Found	Not Found	Not Found	Not Found
High	O43681	ATPase ASNA1 [OS=Homo sapiens]	0	29.035	27	7	12	7	1	348	38.8	4.91	32.64	7	0	1.981	0.824262	94.09	141.6	58.4	93.72	79.45	3.23742e+06	932430	3.32118e+06	5.7241e+06	211766	4.6903e+06	1.32697e+06	520219	4.8257e+06	86785.1	3.20914e+06	185443	Peak Found	Peak Found	High	High	Peak Found	High	Peak Found	Peak Found	High	High	High	Peak Found
High	O43708	maleylacetoacetate isomerase [OS=Homo sapiens]	0	36.47	34	6	20	6	1	216	24.2	8.54	58.74	6	0	1.981	0.736994	95.06	155.1	44.9	47.21	66.14	7.53541e+06	5.44238e+06	1.2081e+07	5.08882e+06	1.14667e+06	4.8837e+06	852473	598483	9.53837e+06	248375	2.86305e+06	560563	High	High	High	High	Peak Found	High	Peak Found	Peak Found	High	High	High	Peak Found
High	Q96G03	Phosphoglucomutase-2 [OS=Homo sapiens]	0	231.112	55	32	231	31	1	612	68.2	6.73	667.78	32	1	1.98	0.716039	91.59	122	78	41.17	49.35	2.96364e+08	1.03777e+08	1.95389e+08	1.04926e+08	2.43693e+07	2.31575e+08	1.50045e+08	1.37501e+08	3.16663e+08	1.03572e+07	7.50964e+07	2.77891e+07	High	High	High	High	High	High	High	High	High	High	High	High
High	P05164-3	Isoform H7 of Myeloperoxidase [OS=Homo sapiens]	0	395.241	54	41	469	41	1	777	87.2	9.07	1424.67	41	0	1.978	0.716949	120.12	148.2	51.8	59.73	104.89	9.54933e+08	7.89048e+08	7.16398e+08	4.38224e+07	9.42305e+07	1.03187e+09	2.15757e+08	2.69552e+08	5.55002e+07	1.04148e+08	1.80405e+07	1.21674e+08	High	High	High	High	High	High	High	High	Peak Found	High	Peak Found	High
High	Q04323-1	UBX domain-containing protein 1 [OS=Homo sapiens]	0	57.152	48	7	18	7	1	297	33.3	5.25	73.28	7	0	1.974	0.718405	83.73	124.7	75.3	85.92	46.96	7.63961e+06	2.42263e+06	712068	1.12279e+07	7.50756e+06	1.03646e+07	6.08247e+06	520939	8.00175e+06	670570	3.71715e+06	2.38602e+06	High	Peak Found	High	High	High	High	Peak Found	Peak Found	Peak Found	Peak Found	Peak Found	High
High	O14617-5	Isoform 5 of AP-3 complex subunit delta-1 [OS=Homo sapiens]	0	21.505	6	5	9	5	1	1215	136.6	7.64	23.97	5	0	1.974	0.802764	67.8	142.9	57.1	65.37	73.19	4.23479e+06	777193	1.53652e+06	891509	167314	1.62067e+06	1.14724e+06	53105	2.05963e+06	67353.9	300210		High	Peak Found	High	Peak Found	Peak Found	High	Peak Found	Peak Found	High	Peak Found	Peak Found	Not Found
High	O75340	programmed cell death protein 6 [OS=Homo sapiens]	0	31.58	44	7	33	7	1	191	21.9	5.4	79.4	7	0	1.973	0.690294	109.45	174.5	25.5	61.7	127.77	8.29669e+07	4.66802e+07	6.25785e+07	1.54924e+07	2.67811e+06	2.0641e+07	6.24158e+06	2.0231e+06	7.77405e+07	322529	8.97619e+06	682883	High	High	High	High	High	High	High	Peak Found	High	High	High	Peak Found
High	O76003	glutaredoxin-3 [OS=Homo sapiens]	0	58.094	38	11	47	11	1	335	37.4	5.39	138.54	11	0	1.97	0.726643	106.16	153.5	46.5	35.73	93.6	2.93958e+07	2.23851e+07	3.04939e+07	1.89868e+07	3.26099e+06	2.24346e+07	2.07076e+07	4.36245e+06	6.45608e+07	694721	3.45734e+06	1.33247e+06	High	High	High	High	High	High	High	Peak Found	High	High	High	Peak Found
High	P31944	Caspase-14 [OS=Homo sapiens]	0	91.619	55	14	66	14	1	242	27.7	5.58	220.4	14	0	1.97	0.725291	107.36	139.3	60.7	98.13	71.79	1.93109e+08	6.22004e+07	3.24284e+07	2.205e+07	3.16666e+06	2.49221e+07	2.15957e+07	2.1868e+07	1.87992e+07	893755	2.09585e+07	2.11216e+06	High	High	High	High	High	High	High	High	High	Peak Found	High	Peak Found
High	Q15257-2	Isoform 1 of Serine/threonine-protein phosphatase 2A activator [OS=Homo sapiens]	0	71.818	46	11	58	11	1	323	36.8	6.29	182.67	11	0	1.969	0.714097	76.94	138.6	61.4	24.3	56.49	2.91405e+07	2.61807e+07	2.27601e+07	1.74367e+07	4.77773e+06	2.32391e+07	6.92619e+06	7.36406e+06	3.94084e+07	905113	1.49779e+07	1.11678e+06	High	High	High	High	High	High	High	High	High	High	High	Peak Found
High	P81605-2	Isoform 2 of Dermcidin [OS=Homo sapiens]	0	20.514	21	3	16	3	1	121	12.4	7.97	34.57	3	0	1.969	0.737399	114.96	108.1	91.9	107.16	68.17	6950702	4.86585e+06	1.3242e+06	1.07092e+07	1.96073e+07	2.81394e+07	7.12509e+06	4.95302e+06	9.24627e+06	2.98303e+06	6.96249e+06	9.98469e+06	High	Peak Found	Peak Found	High	High	High	High	High	High	High	High	High
High	Q8IUZ5	5-phosphohydroxy-L-lysine phospho-lyase [OS=Homo sapiens]	0	6.428	6	2	3	2	1	450	49.7	6.76	5.44	2	0	1.967	0.824262	81.99	149.5	50.5	54.82	95.26				1.02545e+06	173836	1.38793e+06				117180	168446		Not Found	Not Found	Not Found	High	Peak Found	High	Not Found	Not Found	High	Peak Found	Peak Found	Not Found
High	P31943	Heterogeneous nuclear ribonucleoprotein H [OS=Homo sapiens]	0	79.198	34	13	86	4	1	449	49.2	6.3	244.51	13	9	1.967	0.718405	105.77	139.6	60.4	46.67	66.92	7.02035e+07	3.21842e+07	7.99991e+07	2.52476e+07	8.18608e+06	8.18649e+07	3.43248e+07	1.26321e+07	1.0769e+08	2.28909e+06	7.0496e+06	4.81229e+06	High	High	High	Peak Found	High	High	Peak Found	High	High	Peak Found	Peak Found	High
High	Q9BWJ5	Splicing factor 3B subunit 5 [OS=Homo sapiens]	0	18.309	56	4	13	4	1	86	10.1	6.35	30.57	4	0	1.961	0.828291	109.8	154.1	45.9	208.82	227.9	1.0551e+07	3.63566e+06	1.72326e+08	1.61945e+06	2.44966e+06	2.36911e+06	9.37573e+07	793240	3.19144e+06	63377.1	1.70275e+06	601710	Peak Found	High	Peak Found	High	High	High	High	High	High	Peak Found	High	Peak Found
High	Q9UN36-6	Isoform 6 of Protein NDRG2 [OS=Homo sapiens]	0	115.729	56	12	94	12	1	367	40.3	5.29	377.68	12	0	1.959	0.726643	103.84	129.8	70.2	57.26	106.1	7.42972e+07	5.02758e+07	4.14783e+07	9.48584e+07	2.63101e+07	1.2007e+08	2.06761e+07	1.39418e+07	1.03923e+08	2.76141e+06	4.85661e+07	9.4214e+07	High	High	High	High	High	High	High	High	High	High	High	High
High	P27144	Adenylate kinase 4, mitochondrial [OS=Homo sapiens]	0	27.11	33	6	15	6	1	223	25.3	8.4	46.58	6	0	1.958	0.824262	137.86	134.5	65.5	208.87	207.25	5.80599e+06	2.46508e+06	1.42109e+08	1.25684e+06	1.73376e+06	5.61424e+06	6.36796e+07	114555	1.24239e+07	180307	2.59167e+06	135885	High	Peak Found	Peak Found	High	High	High	High	Peak Found	High	Peak Found	Peak Found	Peak Found
High	O00629	Importin subunit alpha-3 [OS=Homo sapiens]	0	67.489	28	10	27	8	1	521	57.9	4.96	97.45	10	2	1.957	0.768391	109.67	137.5	62.5	59.08	101.91	8.81081e+06	3.16846e+06	1.71085e+06	4.90412e+06	817385	6.83657e+06	1.3256e+06	958579	2.43958e+07	287767	5.1208e+06	400751	High	Peak Found	High	High	Peak Found	High	Peak Found	Peak Found	High	High	Peak Found	Peak Found
High	P15880	40S ribosomal protein S2 [OS=Homo sapiens]	0	69.954	52	13	49	13	1	293	31.3	10.24	143.56	13	0	1.956	0.708494	128.79	150.4	49.6	70.47	113.36	6.89215e+07	23272703	8.04413e+07	7.14789e+06	4.4294e+06	4.82321e+07	7.2263e+07	5.45486e+06	1.56679e+08	1.15499e+06	9.21635e+06	2.10988e+06	High	Peak Found	High	High	High	High	Peak Found	High	High	High	High	High
High	Q9H4A4	aminopeptidase B [OS=Homo sapiens]	0	171.353	50	24	82	24	1	650	72.5	5.74	250.77	24	0	1.955	0.719369	110.61	144.4	55.6	61.55	74.62	4.94867e+07	1.15964e+07	1.74719e+07	2.3137e+07	7.07865e+06	6.34402e+07	2.3149e+06	4.02372e+06	51930356	1.78481e+06	1.62368e+07	1.72127e+06	High	High	High	High	High	High	Peak Found	High	High	High	High	High
High	P26641-2	Isoform 2 of Elongation factor 1-gamma [OS=Homo sapiens]	0	224.042	62	25	210	25	1	487	56.1	7.72	667.44	25	0	1.954	0.726643	109.32	156.2	43.8	30.46	89.68	2.09155e+08	8.0841e+07	1.67745e+08	9.3734e+07	3.89198e+07	1.99736e+08	2.8874e+07	1.68365e+07	4.00798e+08	6.79128e+06	7.70009e+07	1.00872e+07	High	High	High	High	High	High	High	High	High	High	High	High
High	Q96FW1	Ubiquitin thioesterase otub1 [OS=Homo sapiens]	0	92.444	48	12	71	12	1	271	31.3	4.94	196.47	12	0	1.954	0.706397	101.88	129.1	70.9	44.91	73.42	3.69966e+07	4.55802e+07	2.56503e+07	3.65287e+07	7.31167e+06	2.99279e+07	1.7094e+07	9.6801e+06	9.44909e+07	1.72996e+06	8.1597e+06	2.71125e+06	High	High	High	High	High	High	High	High	High	High	High	High
High	Q9BQE3	Tubulin alpha-1C chain [OS=Homo sapiens]	0	240.241	70	23	256	3	1	449	49.9	5.1	881.8	23	22	1.954	0.726643	100.13	139.5	60.5	28.38	97.07	2.44898e+08	1.71549e+08	2.31828e+08	1.30441e+08	3.18044e+07	1.94793e+08	4.5381e+07	5.30594e+07	8.04675e+08	1.96171e+07	6.25894e+07	1.4813e+07	High	Peak Found	High	High	Peak Found	High	Peak Found	Peak Found	High	Peak Found	Peak Found	Peak Found
High	P08238	Heat shock protein HSP 90-beta [OS=Homo sapiens]	0	397.287	59	44	458	25	1	724	83.2	5.03	1454.17	44	20	1.953	0.726643	97.13	132.1	67.9	49.2	68.76	1.16572e+09	308235984	4.41051e+08	2.95381e+08	8.63139e+07	5.58453e+08	2.19556e+08	1.24178e+08	1.17662e+09	7.3953e+07	1.83199e+08	3.51964e+07	High	High	High	High	High	High	High	High	High	High	High	High
High	P42330	Aldo-keto reductase family 1 member C3 [OS=Homo sapiens]	0	91.163	54	13	89	6	1	323	36.8	7.94	282.9	13	0	1.952	0.732674	102.92	125.6	74.4	28.94	58.29	1.66618e+07	6.3563e+06	9.09261e+06	5.5312e+06	2.59481e+06	7.25492e+06	7.1373e+06	5.28716e+06	1.48448e+07	211411	2.28024e+06	1.52459e+06	High	Peak Found	High	High	High	High	High	High	High	High	High	High
High	P16298-3	Isoform 3 of Serine/threonine-protein phosphatase 2B catalytic subunit beta isoform [OS=Homo sapiens]	0	16.076	9	5	21	1	1	515	58	6.1	46.78	5	0	1.951	0.751114	68.11	132.7	67.3	51.97	48.95	10800760	1.42137e+07	1.11225e+07	7044135	1.75245e+06	23780396	2.09316e+06	4.06622e+06	2.16099e+07	837538	3948018	1668244	High	High	High	High	High	High	Peak Found	High	High	High	High	Peak Found
High	P62258-1	14-3-3 protein epsilon [OS=Homo sapiens]	0	205.875	76	23	361	21	1	255	29.2	4.74	1067.14	23	0	1.95	0.728439	97.67	116	84	76.74	45.15	3.12418e+08	2.10702e+08	5.55323e+08	5.11524e+08	8.10631e+07	1.40985e+08	1.00299e+08	9.82916e+07	3.71329e+08	1.86592e+07	1.88969e+08	1.57472e+07	High	High	High	High	High	High	High	High	High	High	High	High
High	P11413-2	Isoform Long of Glucose-6-phosphate 1-dehydrogenase [OS=Homo sapiens]	0	236.98	66	33	294	33	1	561	63.8	6.89	919.08	33	0	1.949	0.728639	87.89	132.8	67.2	49.72	47.82	3.57336e+08	1.4799e+08	1.51717e+08	2.21506e+08	3.39955e+07	2.55147e+08	5.84332e+07	5.07763e+07	4.14648e+08	1.2144e+07	1.22098e+08	2.73273e+07	High	High	High	High	High	High	High	High	High	High	High	High
High	P05154	Plasma serine protease inhibitor [OS=Homo sapiens]	0	45.412	30	11	20	11	1	406	45.6	9.26	49.95	11	0	1.948	0.757169	115.41	116.3	83.7	101.24	80.74	2.94277e+06	1.27378e+07	2.15144e+06	1.19237e+07	680267	5.61505e+06	1.9333e+06	3.38851e+06	1.79037e+07	326087	1.76004e+06	171228	Peak Found	High	High	High	Peak Found	High	Peak Found	High	High	Peak Found	Peak Found	Peak Found
High	O43776	Asparagine--tRNA ligase, cytoplasmic [OS=Homo sapiens]	0	102.99	34	18	73	18	1	548	62.9	6.25	211.57	18	0	1.944	0.714252	98.2	126.8	73.2	49.04	53.68	3.79354e+07	1.61764e+07	3.13716e+07	2.44387e+07	7.01869e+06	5.99272e+07	1.26817e+07	1.10086e+07	7.50619e+07	1.90274e+06	1.45318e+07	2.62178e+06	High	High	High	High	High	High	High	High	High	High	High	High
High	P10644	cAMP-dependent protein kinase type I-alpha regulatory subunit [OS=Homo sapiens]	0	31.724	21	7	15	7	1	381	43	5.35	44.15	7	0	1.943	0.752777	110.49	151.7	48.3	50.21	64.19	2.91738e+07	1.37192e+07	1.1253e+07	3.88404e+06	2.66624e+06	9976361	186357	3.97563e+06	7.26561e+06	632503	2.60743e+06	1.2379e+06	High	High	High	High	High	High	Peak Found	High	Peak Found	Peak Found	High	Peak Found
High	Q96EP5	DAZ-associated protein 1 [OS=Homo sapiens]	0	33.568	18	5	27	5	1	407	43.4	8.56	92.89	5	0	1.943	0.736994	98.48	149.2	50.8	47.85	67.21	1.07846e+07	4.87449e+06	7.64563e+06	9.00788e+06	3.35616e+06	1.78951e+07	5.85336e+06	1.45161e+06	2.00176e+07	322808	2.53773e+06	979168	High	High	High	High	High	High	High	High	High	Peak Found	High	High
High	P05455	Lupus La protein [OS=Homo sapiens]	0	57.998	32	11	41	11	1	408	46.8	7.12	100.29	11	0	1.941	0.731429	60.34	122.2	77.8	22.42	37.79	1.61085e+07	1.32042e+07	1.17244e+07	9.93659e+06	3.18917e+06	1.52563e+07	1.12162e+07	4.91677e+06	18919787	699684	6.30711e+06	1.92462e+06	High	High	High	High	High	High	High	High	High	High	High	High
High	O95292	Vesicle-associated membrane protein-associated protein B/C [OS=Homo sapiens]	0	46.207	32	7	28	6	1	243	27.2	7.3	86.29	7	0	1.94	0.736197	79.32	137.8	62.2	37.83	71.67	1.78271e+07	9.38681e+06	6.6652e+06	3.80889e+06	5.7055e+06	9.1094e+06	1.13888e+07	2.35618e+06	1.08037e+07	402272	2.20311e+06	1.96863e+06	High	High	High	High	High	High	High	High	Peak Found	High	High	High
High	Q13148-1	TAR DNA-binding protein 43 [OS=Homo sapiens]	0	27.763	20	4	10	4	1	414	44.7	6.19	32.88	4	0	1.939	0.823289	85.57	177.2	22.8	51.02	136.62	3.46432e+06	1.34348e+06	2.25755e+06	1.74482e+06	716502	5.39168e+06	426811	114385	5.61759e+06		127152		High	High	High	High	Peak Found	High	Peak Found	Peak Found	High	Not Found	Peak Found	Not Found
High	P35052	Glypican-1 [OS=Homo sapiens]	0	37.078	18	7	14	7	1	558	61.6	7.3	43.57	7	0	1.938	0.806411	84.79	122.1	77.9	115.83	121.17	481117	4.0655e+06	493400	5.92426e+06		2.43951e+06	8.8192e+06	834454	3.4793e+06	108346	2.153e+06	486588	Peak Found	High	Peak Found	High	Peak Found	High	High	Peak Found	High	High	High	High
High	Q02543	60S ribosomal protein L18a [OS=Homo sapiens]	0	29.007	43	8	26	8	1	176	20.7	10.71	63.22	8	0	1.938	0.736994	122.73	132.4	67.6	93.7	121.59	1.04522e+07		3.18912e+07	257806	2.09088e+06	2.29633e+07	2.31108e+07	410485	7.02813e+07	163387	4.47471e+06	1.54673e+06	High	Not Found	High	Peak Found	High	High	Peak Found	Peak Found	High	Peak Found	High	High
High	Q9Y6W5	Wiskott-Aldrich syndrome protein family member 2 [OS=Homo sapiens]	0	50.762	16	6	38	6	1	498	54.3	5.53	113.63	6	0	1.937	0.736994	102.85	133.2	66.8	57.03	65.49	17569764	1.18951e+07	2.77471e+07	2.67954e+06	3.50225e+06	2.33717e+07	3.48075e+06	4.82543e+06	2.84131e+07	1.60226e+06	1.68162e+06	2.30413e+06	High	High	High	High	High	High	Peak Found	High	High	High	High	Peak Found
High	Q9BQA1	Methylosome protein 50 [OS=Homo sapiens]	0	15.203	13	3	14	3	1	342	36.7	5.17	36.62	3	0	1.936	0.763522	85.29	172.1	27.9	80.27	78.48	6.10856e+06	2.41346e+06	1.46407e+06	1.1277e+07	5.04354e+06	1.65494e+07	1.20422e+06	230577	6.31027e+06	170916	1.00546e+06	72928.1	High	High	High	High	High	High	Peak Found	High	High	High	High	Peak Found
High	P00973-2	Isoform p41 of 2'-5'-oligoadenylate synthase 1 [OS=Homo sapiens]	0	20.523	21	5	6	5	1	364	41.7	8.91	13.51	5	0	1.935	0.806084	65.26	183.8	16.2	64.04	134.86	3.44149e+06	1.62566e+06	2.35992e+06		1.52021e+06	326337		109636	2.81154e+06		176987	18241	High	Peak Found	Peak Found	Peak Found	High	High	Not Found	Peak Found	High	Not Found	Peak Found	Peak Found
High	P22314	Ubiquitin-like modifier-activating enzyme 1 [OS=Homo sapiens]	0	414.146	58	43	354	43	1	1058	117.8	5.76	1255.54	43	0	1.935	0.736994	104.61	154.3	45.7	44.06	74.75	4.70786e+08	2.73287e+08	1.55496e+08	1.3724e+08	2.94973e+07	2.65989e+08	5.35781e+07	3.27717e+07	5.7241e+08	9.65456e+06	1.15961e+08	2.78613e+07	High	High	High	High	High	High	High	High	High	High	High	High
High	Q13421-2	Isoform 3 of Mesothelin [OS=Homo sapiens]	0	58.806	24	13	23	13	1	656	71.4	7.36	66.74	13	0	1.935	0.768716	98.41	113.5	86.5	104.23	82.37	3.17721e+07	2.65028e+07	1.75733e+06	3.20041e+06	992350	4.4564e+06	8.76731e+06	7.56098e+06	1.16769e+07	282912	1.1608e+06	1.04828e+06	Peak Found	High	High	High	Peak Found	High	High	High	High	Peak Found	Peak Found	High
High	P50583	Bis(5'-nucleosyl)-tetraphosphatase [asymmetrical] [OS=Homo sapiens]	0	36.519	48	5	21	5	1	147	16.8	5.35	73.13	5	0	1.934	0.821624	90.69	143.4	56.6	99.93	92.13	3.91755e+06	2.14387e+06	2.24188e+06	6.66895e+06	484847	2.71933e+06	658988	450114	8.55261e+06	169769	968055	190740	High	High	High	High	High	High	Peak Found	Peak Found	High	Peak Found	Peak Found	Peak Found
High	P34949	mannose-6-phosphate isomerase [OS=Homo sapiens]	0	48.874	30	8	16	8	1	423	46.6	5.95	45.87	8	0	1.933	0.821624	103.72	145.2	54.8	95.63	72.97	2.00844e+06	4.53825e+06	737215	5.68693e+06	265843	9708078	405772	863900	4.92552e+06	20395	1.2073e+06	321886	High	Peak Found	High	High	Peak Found	High	Peak Found	Peak Found	High	Peak Found	Peak Found	Peak Found
High	P55265-4	Isoform 4 of Double-stranded RNA-specific adenosine deaminase [OS=Homo sapiens]	0.003	3.562	1	1	1	1	1	1269	140.7	8.56	2.86	1	0	1.93	0.837968	40.86	131.7	68.3	37.57					513596	187304						285538		Not Found	Not Found	Not Found	Peak Found	High	Not Found	Not Found	Not Found	Not Found	Not Found	Peak Found	Not Found
High	P13798	Acylamino-acid-releasing enzyme [OS=Homo sapiens]	0	77.918	26	14	52	14	1	732	81.2	5.48	147.65	14	0	1.927	0.748937	84.25	146.7	53.3	43.53	59.98	2.95164e+07	1.57427e+07	2.76971e+07	1.72619e+07	7.18595e+06	4.95443e+07	5982988	4.62888e+06	4.94558e+07	1.14711e+06	1.53593e+07	2.58835e+06	High	High	High	High	High	High	High	Peak Found	High	High	High	Peak Found
High	O15372	Eukaryotic translation initiation factor 3 subunit H [OS=Homo sapiens]	0	20.564	18	5	9	5	1	352	39.9	6.54	23.59	5	0	1.927	0.824262	127.92	133.1	66.9	57.49	90.83	9.12338e+06	352632	6.91213e+06	1.94137e+06	1.32584e+06	5.17504e+06		48468.8	1.25561e+07	187455	6.4094e+06	1.04358e+06	Peak Found	Peak Found	High	High	Peak Found	High	Not Found	Peak Found	High	Peak Found	Peak Found	Peak Found
High	Q9NR46-2	Isoform 2 of Endophilin-B2 [OS=Homo sapiens]	0	62.533	33	11	37	11	1	404	44.7	5.57	111.59	11	0	1.922	0.761147	102.87	128.2	71.8	75.42	52.79	1.43738e+07	7.99549e+06	5.50951e+06	1.68508e+07	1.84116e+06	1.28559e+07	7.66444e+06	3.03012e+06	2.33781e+07	340348	3.33554e+06		High	High	High	High	High	High	Peak Found	Peak Found	High	High	High	Not Found
High	P49368-1	T-complex protein 1 subunit gamma [OS=Homo sapiens]	0	151.037	52	24	129	24	1	545	60.5	6.49	402.29	24	0	1.922	0.746777	99.7	108.8	91.2	38.89	78.41	9.54269e+07	4.6321e+07	5.93317e+07	5.85833e+07	2.07578e+07	1.22583e+08	1.22847e+08	1.4451e+07	1.50089e+08	6.42898e+06	4.31854e+07	4.45827e+06	High	High	High	High	High	High	High	High	High	High	High	High
High	Q04917	14-3-3 protein eta [OS=Homo sapiens]	0	80.597	55	15	225	10	1	246	28.2	4.84	495.06	15	0	1.921	0.763522	117.19	143.8	56.2	68.19	133.12	15352287	2.81343e+07	3.5688e+07	9.26238e+06	2.53304e+06	5.59173e+06	5.03143e+06	6.45817e+06	74608627	551750	786179	344216	High	High	High	High	High	High	High	High	High	High	Peak Found	Peak Found
High	Q07960	rho GTPase-activating protein 1 [OS=Homo sapiens]	0	144.933	62	19	61	19	1	439	50.4	6.29	200.88	19	0	1.92	0.734596	113.95	159.6	40.4	47.68	156.35	4.28594e+07	1.27101e+07	2.55617e+07	9.07919e+06	3.88625e+06	3.35363e+07	3.72927e+06	4.6218e+06	1.12306e+08	630412	2.93954e+06	858761	High	Peak Found	High	High	High	High	Peak Found	Peak Found	High	High	Peak Found	Peak Found
High	P49441	Inositol polyphosphate 1-phosphatase [OS=Homo sapiens]	0	61.219	32	10	33	10	1	399	44	5.26	107.1	10	0	1.919	0.77498	90.62	146	54	75.08	66.82	1.36158e+07	3.78826e+06	3.04961e+06	1.7647e+07	1.03971e+07	2.06908e+07		1.28496e+06	3.19113e+07	610004	9.96105e+06	2.53977e+06	High	Peak Found	High	High	High	High	Not Found	High	High	High	Peak Found	High
High	P09525	annexin A4 [OS=Homo sapiens]	0	103.289	57	18	76	17	1	319	35.9	6.13	200.54	18	0	1.918	0.736994	112.72	163.1	36.9	56	142.73	3.70747e+07	2.00775e+07	5.35172e+07	5.89941e+06	6.09863e+06	3.50885e+07	4.45229e+06	3.18782e+06	1.25961e+08	377040	1.41493e+07	1.26441e+06	High	High	High	High	High	High	Peak Found	Peak Found	High	Peak Found	High	High
High	P28325	Cystatin-D [OS=Homo sapiens]	0	152.341	72	9	218	9	1	142	16.1	7.17	827.92	9	0	1.917	0.746777	132.79	116.5	83.5	121.21	125.9	1.26473e+08	1.97239e+08	1.44348e+08	1.30597e+09	1.33777e+08	1.22504e+09	3.20178e+07	1.03115e+09	2.65245e+08	1.01012e+08	1.00895e+08	1.35902e+08	High	High	High	High	High	High	High	High	High	High	High	High
High	Q14974	Importin subunit beta-1 [OS=Homo sapiens]	0	184.505	37	23	85	23	1	876	97.1	4.78	284.26	23	0	1.916	0.748937	125.08	102.8	97.2	41.01	88.89	6.50496e+07	2.49274e+07	3.94497e+07	3.18302e+07	5.64155e+06	3.83709e+07	6.11184e+07	1.11158e+07	1.43427e+08	1.17619e+07	1.01044e+07	824245	High	High	High	High	High	High	Peak Found	High	High	High	High	Peak Found
High	P36222	Chitinase-3-like protein 1 [OS=Homo sapiens]	0	44.15	30	8	18	8	1	383	42.6	8.46	52.13	8	0	1.914	0.787061	107.52	113	87	61.68	163.16	4.26625e+06	1.4559e+06	7.39103e+06	1.23759e+06		4.24697e+06	2.37871e+07	2.84057e+06	3.9595e+06	392224	534365	103985	High	High	High	Peak Found	Peak Found	High	Peak Found	High	Peak Found	High	Peak Found	High
High	O75351	Vacuolar protein sorting-associated protein 4B [OS=Homo sapiens]	0	146.229	57	19	147	15	1	444	49.3	7.23	470.36	19	4	1.914	0.748937	75.41	131	69	39.59	49.98	1.18607e+08	5.37e+07	7.92468e+07	9.04506e+07	2.49138e+07	1.04373e+08	3.56086e+07	3.53221e+07	2.11813e+08	3.95542e+06	3.90647e+07	1.34543e+07	High	High	High	High	High	High	High	High	High	High	High	High
High	P53609	Geranylgeranyl transferase type-1 subunit beta [OS=Homo sapiens]	0.003	3.696	2	1	1	1	1	377	42.3	6.83	2.27	1	0	1.913	0.857865	7.82	131.3	68.7		47.99	847382						106695	212747	730264				High	Not Found	Not Found	Not Found	Not Found	Not Found	Peak Found	Peak Found	Peak Found	Not Found	Not Found	Not Found
High	P08865	40S ribosomal protein SA [OS=Homo sapiens]	0	142.27	57	14	155	14	1	295	32.8	4.87	615.85	14	0	1.91	0.751114	101.16	124.2	75.8	50.41	62.31	1.10671e+08	128419013	2.04426e+08	1.54943e+08	2.22876e+07	1.67556e+08	6.4941e+07	5.81702e+07	3.52659e+08	3.82859e+06	1.39717e+08	1.73751e+07	High	High	High	High	High	High	High	High	High	High	High	High
High	P12277	Creatine kinase B-type [OS=Homo sapiens]	0	13.296	13	4	4	4	1	381	42.6	5.59	7.62	4	0	1.91	0.83252	124.37	154.6	45.4	78.37	141.96	2.49914e+06	1.23935e+06	201864	1.56697e+06	133308	930456	2.34977e+06	113491	1.01739e+06		87792.2		Peak Found	Peak Found	Peak Found	High	Peak Found	Peak Found	High	Peak Found	Peak Found	Not Found	Peak Found	Not Found
High	P41250	Glycine--tRNA ligase [OS=Homo sapiens]	0	180.389	45	25	130	25	1	739	83.1	7.03	425.23	25	0	1.907	0.770939	87.73	142.6	57.4	24.13	43.53	1.03133e+08	4.34936e+07	6.82225e+07	5.32993e+07	2.95478e+07	8.59507e+07	2.48432e+07	1.26785e+07	1.13936e+08	2.96388e+06	5.27259e+07	1.74498e+07	High	High	High	High	High	High	High	High	High	High	High	High
High	Q96HU8	GTP-binding protein Di-Ras2 [OS=Homo sapiens]	0.009	2.638	6	1	2	1	1	199	22.5	8.76	4.98	1	0	1.906	0.837273	83.27	135.8	64.2	36.6	83.26			1.03481e+06	1.04722e+06	663490	2.65464e+06				48379.7	1.37734e+06		Not Found	Not Found	High	High	Peak Found	Peak Found	Not Found	Not Found	Not Found	Peak Found	Peak Found	Not Found
High	O60259-2	Isoform 2 of Kallikrein-8 [OS=Homo sapiens]	0	87.569	45	10	112	10	1	305	32.9	7.71	324.46	10	0	1.906	0.751577	107.91	141.1	58.9	39.34	136.62	2.36808e+08	1.76531e+08	1.66467e+08	2.39081e+07	4.50106e+07	1.19438e+08	3.62132e+08	3.27627e+07	1.2883e+08	7.29467e+06	1.29557e+07	2.51392e+07	High	High	High	High	High	High	High	High	High	High	High	High
High	P63000-1	Ras-related C3 botulinum toxin substrate 1 [OS=Homo sapiens]	0	72.068	59	10	79	6	1	192	21.4	8.5	220.82	10	4	1.906	0.751577	99.39	135.7	64.3	52.06	56.01	1.81881e+08	4.87245e+07	1.21603e+08	3.67741e+07	1.15075e+07	9.52159e+07	3.04181e+07	3.49361e+07	1.75456e+08	3.99688e+06	3.06119e+07	5.64056e+06	High	High	High	High	High	High	High	High	High	High	High	Peak Found
High	P21796	voltage-dependent anion-selective channel protein 1 [OS=Homo sapiens]	0	89.151	57	11	44	10	1	283	30.8	8.54	141.5	11	1	1.905	0.783643	129.99	134.1	65.9	83.19	169.78	1.54987e+07	5.23404e+06	4.27372e+07	7.62513e+06	2.72083e+06	4.09884e+07	674982	4.50347e+06	156144393	537351	5.2713e+06	2.88611e+06	High	High	High	High	High	High	Peak Found	High	High	Peak Found	Peak Found	High
High	Q86T26	transmembrane protease serine 11B [OS=Homo sapiens]	0	81.393	27	10	100	10	1	416	46.3	8.85	308.82	10	0	1.905	0.751577	92.92	126.6	73.4	48.24	45.69	1.97065e+08	4.99347e+07	9.50922e+07	3.65485e+07	1.78949e+07	1.07408e+08	4.09571e+07	2.60231e+07	1.85677e+08	3.52365e+06	3.57073e+07	1.32904e+07	High	High	High	High	High	High	High	High	High	High	High	High
High	P00533-1	epidermal growth factor receptor [OS=Homo sapiens]	0	13.478	2	2	2	2	1	1210	134.2	6.68	7.86	2	0	1.905	0.890226	2.95	109	91	34.96	32.04		1.05956e+06		319472	200787	565756	395111		1.18058e+06			137538	Not Found	Peak Found	Not Found	Peak Found	Peak Found	High	Peak Found	Not Found	High	Not Found	Not Found	Peak Found
High	O60256-1	Phosphoribosyl pyrophosphate synthase-associated protein 2 [OS=Homo sapiens]	0	12.041	10	3	3	2	1	369	40.9	7.44	8.11	3	1	1.901	0.822823	74.79	106.4	93.6	78.99		2.92987e+06	688961	1.12556e+06	100130		2840664			2.0271e+06				High	Peak Found	Peak Found	High	Peak Found	Peak Found	Peak Found	Peak Found	Peak Found	Peak Found	Not Found	Not Found
High	Q16222-1	UDP-N-acetylhexosamine pyrophosphorylase [OS=Homo sapiens]	0	32.589	18	6	10	6	1	522	58.7	6.33	27.88	6	0	1.9	0.825282	62.47	136.4	63.6	73.7	119.23	2.7337e+06	314575	4.28634e+06	702660	333182	2.85829e+06	2.77947e+06	182049	1.5776e+06	20028.9	638468		High	Peak Found	High	High	High	High	Peak Found	Peak Found	Peak Found	Peak Found	Peak Found	Peak Found
High	Q99471-1	prefoldin subunit 5 [OS=Homo sapiens]	0	19.795	27	3	12	3	1	154	17.3	6.33	47.26	3	0	1.898	0.854219	112.04	156.4	43.6	122.66	124.92	609940	587664	2.32668e+06	5.45912e+06	892874	1.29927e+06	285435	68616.5	420514	138288	2.76818e+06	325087	Peak Found	High	High	High	High	Peak Found	Peak Found	High	High	Peak Found	High	High
High	O95299	NADH dehydrogenase [ubiquinone] 1 alpha subcomplex subunit 10, mitochondrial [OS=Homo sapiens]	0	31.352	19	5	6	5	1	355	40.7	8.48	17.09	5	0	1.896	0.81534	75.73	128.6	71.4	40.81	101.71			1.72707e+06	1.38167e+06	272859	1.91462e+06			5.15403e+06		328695		Not Found	Not Found	High	Peak Found	Peak Found	High	Not Found	Not Found	High	Not Found	Peak Found	Not Found
High	Q6UXH1-5	Isoform 5 of Cysteine-rich with EGF-like domain protein 2 [OS=Homo sapiens]	0	53.499	14	6	41	6	1	402	43.5	4.79	120.35	6	0	1.895	0.791369	100.56	132.6	67.4	71.96	85.25	4.54745e+07	8.08854e+06	1.08062e+07	4.11526e+06	6.42328e+06	1.14683e+07	1.50158e+07	2.47565e+06	3.03934e+06	806026	1.71799e+06	4.86908e+06	High	High	High	High	High	High	High	High	High	High	High	High
High	Q8NI22	Multiple coagulation factor deficiency protein 2 [OS=Homo sapiens]	0	24.498	36	2	13	2	1	146	16.4	4.63	56.74	2	0	1.895	0.821624	54.3	143.4	56.6	49.79	28.01	7.11664e+06	2.88314e+06	940946	3.14095e+06	2.5924e+06	5932049	1.67308e+06	1.22826e+06	5.60026e+06	177374	1.81541e+06	1.67002e+06	High	Peak Found	High	Peak Found	Peak Found	High	Peak Found	High	High	Peak Found	High	High
High	P18859-2	Isoform 2 of ATP synthase-coupling factor 6, mitochondrial [OS=Homo sapiens]	0	26.302	47	5	22	5	1	116	13.4	9.07	74.02	5	0	1.893	0.762452	83.74	121	79	85.72	42.13	44770.2	4.20062e+06	6.32358e+06	5.7696e+06	6.80261e+06	5.73715e+06	5.91067e+06	2.80249e+06	6.48014e+06	537905	2.24063e+06	1.12696e+06	Peak Found	High	High	High	High	High	High	High	Peak Found	High	High	High
High	Q9UBI6	guanine nucleotide-binding protein g(i)/g(s)/g(o) subunit gamma-12 [OS=Homo sapiens]	0	20.456	67	4	16	4	1	72	8	8.97	38.27	4	0	1.89	0.770035	98.79	113	87	50.87	64.15	2.24794e+07	6.00686e+06	1.07014e+07	2.91218e+06	3.15318e+06	7.11577e+06	5.24265e+06	7.5333e+06	1.73436e+07	651503	1.9049e+06	1.05586e+06	High	Peak Found	High	Peak Found	High	High	High	Peak Found	High	High	High	High
High	P55058	phospholipid transfer protein [OS=Homo sapiens]	0	42.342	15	6	24	6	1	493	54.7	7.01	63.1	6	0	1.889	0.769718	116.57	124.2	75.8	78.9	73.62	1.379e+06	1.79475e+07	5.70848e+06	2.32122e+06	3.64205e+06	5.55923e+06	3.71627e+06	5.23212e+06	1.29147e+07	221814	2.14841e+06	347332	Peak Found	High	High	High	High	High	Peak Found	High	High	High	High	Peak Found
High	Q96P63-2	Isoform 2 of Serpin B12 [OS=Homo sapiens]	0	61.135	38	10	35	10	1	425	48.4	5.39	125.19	10	0	1.888	0.783363	81.09	129.2	70.8	55.83	67.68	7.27359e+06	7.53348e+06	1.57464e+07	3.80376e+06	1.12368e+06	1.36307e+07	5.29854e+06	1.07894e+06	1.82398e+07	255338	5.39683e+06	659122	High	High	High	High	Peak Found	High	High	Peak Found	High	High	High	Peak Found
High	Q9NP55	BPI fold-containing family A member 1 [OS=Homo sapiens]	0	73.79	34	6	24	6	1	256	26.7	5.76	83.79	6	0	1.888	0.763522	135.14	14	186	166.49	63.85		5.59281e+07			296670	625301	6.29674e+06	9.42592e+06	3.29176e+07		2.04524e+06		Not Found	High	Not Found	Not Found	Peak Found	Peak Found	High	High	High	Not Found	High	Not Found
High	Q14166	Tubulin--tyrosine ligase-like protein 12 [OS=Homo sapiens]	0	219.836	59	26	94	26	1	644	74.4	5.53	352.66	26	0	1.885	0.777128	117.45	155.7	44.3	67.01	122.9	4.86055e+07	9.85907e+06	2.28194e+07	2.21825e+07	8.99088e+06	7.82002e+07	4.6567e+06	1.17134e+06	1.02522e+08	860074	8.68541e+06	4.7338e+06	High	High	High	High	High	High	Peak Found	Peak Found	High	Peak Found	High	Peak Found
High	Q9NSD9	Phenylalanine--tRNA ligase beta subunit [OS=Homo sapiens]	0	60.691	22	12	36	12	1	589	66.1	6.84	97.82	12	0	1.885	0.800971	105.25	138.7	61.3	75.77	89.6	1.10426e+07	7.91258e+06	5.37317e+06	1.76885e+07	2.53817e+06	1.89284e+07	1.83422e+06	1.166e+06	3.32709e+07	313894	9.49526e+06	2.19812e+06	High	High	High	High	Peak Found	High	Peak Found	Peak Found	High	Peak Found	High	Peak Found
High	P07741-1	Adenine phosphoribosyltransferase [OS=Homo sapiens]	0	100.122	69	10	100	10	1	180	19.6	6.02	345.1	10	0	1.884	0.803243	85.99	129.1	70.9	65.07	53.72	8.52713e+07	2.62208e+07	4.83772e+07	8.18319e+07	1.55584e+07	5.25083e+07	1.98165e+07	1.84574e+07	1.06224e+08	1.95085e+06	3.84166e+07	4.9166e+06	High	High	High	High	High	High	High	High	High	High	High	High
Low	Q9UNY4-1	transcription termination factor 2 [OS=Homo sapiens]	0.064	1.379	1	1	6	1	1	1162	129.5	8.37	0	1	0	1.884	0.824262	92.54	138.7	61.3	45.03	84.4	3.44182e+06	4.1403e+06			1.25436e+06	7.16329e+06	901750	948306	11002907		6.33369e+06	767539	High	Peak Found	Peak Found	High	Peak Found	High	High	High	Peak Found	High	Peak Found	Peak Found
High	P63104-1	14-3-3 protein zeta/delta [OS=Homo sapiens]	0	221.283	72	22	569	16	1	245	27.7	4.79	1777.2	22	4	1.884	0.768691	87.33	119	81	73.32	44.98	1.43498e+09	1.71893e+09	2.12115e+09	3.1128e+09	5.71943e+08	1.27088e+09	6.83772e+08	6.39804e+08	2.28317e+09	1.38047e+08	1.42256e+09	1.51968e+08	High	High	High	High	High	High	High	High	High	High	High	High
High	P06753-5	Isoform 5 of Tropomyosin alpha-3 chain [OS=Homo sapiens]	0	166.771	48	20	287	0	1	248	28.9	4.75	809.33	20	7	1.883	0.768716	83.97	122.4	77.6	48.53	68.29	1.46255e+08	8.95581e+07	2.37445e+08	1.3548e+08	1.05633e+08	1.0181e+08	9.73796e+07	5.75789e+07	9.19445e+07	1.19662e+07	2.3575e+08	4.21362e+07	Not Found	Not Found	Not Found	Not Found	Not Found	Not Found	Not Found	Not Found	Not Found	Not Found	Not Found	Not Found
High	P61106	Ras-related protein Rab-14 [OS=Homo sapiens]	0	76.699	78	12	75	11	1	215	23.9	6.21	243.62	12	0	1.882	0.793621	87.07	146.8	53.2	27.92	82.35	2.64555e+07	1.47332e+07	2.78565e+07	1.29722e+07	5.6972e+06	2.94449e+07	7.53845e+06	2.62563e+06	6.02902e+07	432029	1.46524e+07	3.31179e+06	High	High	High	High	High	High	High	Peak Found	High	High	High	Peak Found
High	Q9BTZ2	dehydrogenase/reductase sdr family member 4 [OS=Homo sapiens]	0	7.398	10	3	3	3	1	278	29.5	8.56	7.28	3	0	1.88	0.883766	83.76	133.1	66.9	57.14	100.11	2.03528e+06	703387	842992	250592	139844	711133	581032	102713	3.21024e+06			81056.9	Peak Found	Peak Found	Peak Found	Peak Found	Peak Found	High	Peak Found	Peak Found	High	Not Found	Not Found	Peak Found
High	P07910-1	Heterogeneous nuclear ribonucleoproteins C1/C2 [OS=Homo sapiens]	0	78.505	32	11	96	11	1	306	33.7	5.08	312.19	11	0	1.878	0.770382	100.84	128.5	71.5	38.8	69.69	1.30654e+08	8.2286e+07	5.84766e+07	1.42406e+07	3.40901e+07	8.54917e+07	8.83554e+07	2.59109e+07	9.79759e+07	7.25778e+06	6.81675e+06	1.04151e+07	High	High	High	High	High	High	High	High	High	High	High	High
High	P48643	T-complex protein 1 subunit epsilon [OS=Homo sapiens]	0	192.934	59	30	193	29	1	541	59.6	5.66	557.04	30	1	1.877	0.771012	86.7	131.3	68.7	65.14	149.41	3.23124e+08	9.64759e+07	8.04712e+07	7.36729e+07	1.72178e+07	7.96738e+07	5.20506e+07	2.59693e+07	8.98268e+08	4.44129e+06	3.68245e+07	8.25146e+06	High	High	High	High	High	High	High	High	High	High	High	High
High	Q9Y570-4	Isoform 4 of Protein phosphatase methylesterase 1 [OS=Homo sapiens]	0	21.428	15	6	7	6	1	400	43.8	5.85	13.76	6	0	1.876	0.856303	95.07	160.6	39.4	53	143.39	3.10998e+06	1.77798e+06	4.46335e+06	1.36844e+06	221548	2.35827e+06	204498	350999	1.09381e+07	60666	770147	222123	High	Peak Found	Peak Found	High	Peak Found	Peak Found	Peak Found	Peak Found	High	Peak Found	Peak Found	Peak Found
High	Q71UM5	40S ribosomal protein S27-like [OS=Homo sapiens]	0	11.807	38	3	16	1	1	84	9.5	9.45	36.84	3	0	1.876	0.853278	63.91	133.1	66.9	116.71	32.28	7.8944e+06		1.39368e+06	159185	463907	1.05966e+06		305401		85593.3	378236	447161	High	High	High	Peak Found	Peak Found	Peak Found	Not Found	High	Not Found	Peak Found	Peak Found	High
High	P23083	Immunoglobulin heavy variable 1-2 [OS=Homo sapiens]	0	11.36	21	2	16	1	1	117	13.1	9.13	47.46	2	0	1.876	0.875614	18.82	130.5	69.5	16.52	19.99		903897			403087				951549			289853	Not Found	Peak Found	Not Found	Not Found	High	Not Found	Not Found	Not Found	Peak Found	Not Found	Not Found	Peak Found
High	Q9NZ45	CDGSH iron-sulfur domain-containing protein 1 [OS=Homo sapiens]	0	10.004	26	2	5	2	1	108	12.2	9.09	18.71	2	0	1.874	0.87744	116.3	142.8	57.2	98.97	122.85	4.30981e+06	473512	1.11459e+06	209052		957164	962772	82852.6	6.1968e+06	42291.5	164106		High	Peak Found	High	Peak Found	Not Found	High	Peak Found	Peak Found	High	Peak Found	Peak Found	Not Found
High	A0A0C4DH69	immunoglobulin kappa variable 1-9 [OS=Homo sapiens]	0	24.787	29	2	24	1	1	117	12.7	8.29	92.03	2	0	1.873	0.833267	96.43	127	73	132.31	64.63	1.14467e+06	2.63438e+06	10996650	647547	546128	789289	970304	428922	3.75738e+06	26333.5	524695		Peak Found	High	High	High	High	Peak Found	Peak Found	Peak Found	Peak Found	Peak Found	Peak Found	Not Found
High	P43243	Matrin-3 [OS=Homo sapiens]	0	38.243	10	6	13	6	1	847	94.6	6.25	35.32	6	0	1.87	0.842319	109.95	88	112	97.01	106.03	7.23025e+06	882864	6.28641e+06	434642	279667	1.65522e+06	1.18399e+06	984376	1.10883e+07	180989	227602	100094	High	Peak Found	High	Peak Found	Peak Found	High	Peak Found	Peak Found	High	High	Peak Found	Peak Found
High	Q9NZL9	Methionine adenosyltransferase 2 subunit beta [OS=Homo sapiens]	0	20.832	17	5	8	5	1	334	37.5	7.36	15.28	5	0	1.869	0.862332	71.5	148.3	51.7	69.92	70.21		436636		1.86978e+06	413808	2.56885e+06		342921	305669	140780	1.27567e+06	260040	Not Found	Peak Found	High	High	High	High	Peak Found	Peak Found	Peak Found	Peak Found	High	Peak Found
High	Q9BT78	COP9 signalosome complex subunit 4 [OS=Homo sapiens]	0	62.607	33	11	22	11	1	406	46.2	5.83	62.42	11	0	1.868	0.781048	121.38	142.8	57.2	130.61	68.17	1.66043e+07	1.9434e+06	8.40102e+06	6.18377e+06	2.31155e+06	6.16231e+07	1.41659e+06	2.26076e+06	6.70703e+06	1.12822e+06	8.19194e+06	1.71718e+06	High	Peak Found	High	High	Peak Found	High	Peak Found	Peak Found	High	Peak Found	High	Peak Found
High	P02775	Platelet basic protein [OS=Homo sapiens]	0	8.904	27	4	4	4	1	128	13.9	8.79	7.96	4	0	1.866	0.856303	74.32	170.1	29.9	48.36	64.41	4039318	1.39162e+06	4.15277e+06				619273	247533	2.5099e+06		196299		Peak Found	Peak Found	High	Not Found	Not Found	High	Peak Found	Peak Found	Peak Found	Not Found	Peak Found	Not Found
High	Q5TFE4	5'-nucleotidase domain-containing protein 1 [OS=Homo sapiens]	0	25.497	16	6	13	6	1	455	51.8	6.35	34.82	6	0	1.862	0.813789	114.18	93.1	106.9	45.7	75.94	3.69767e+06	2.29011e+06	6.07129e+06	3.43292e+06	759996	3.90853e+06	6.85143e+06	2.1788e+06	1.335e+07	79847	3.23132e+06	303421	High	Peak Found	High	High	Peak Found	High	Peak Found	Peak Found	High	Peak Found	Peak Found	Peak Found
High	Q92530	proteasome inhibitor PI31 subunit [OS=Homo sapiens]	0	20.219	25	5	14	5	1	271	29.8	5.74	43.34	5	0	1.862	0.812443	106.93	142.1	57.9	38.7	110.28	9.08775e+06	6.32153e+06	6.03605e+06	3.36394e+06	1.70576e+06	1.42609e+06	8.64415e+06	1.19004e+06	7.09478e+06	60062.8	2.25707e+06	272326	High	High	High	High	High	High	Peak Found	High	High	Peak Found	Peak Found	Peak Found
High	Q14257-2	Isoform 2 of Reticulocalbin-2 [OS=Homo sapiens]	0	22.376	12	3	6	3	1	335	39.1	4.45	23.84	3	0	1.86	0.842438	66.35	116	84	83.47	48.04		497983	943228	1.99584e+06	519427	813177	397830		1.99005e+06				Peak Found	Peak Found	High	High	High	Peak Found	Peak Found	Not Found	High	Not Found	Not Found	Not Found
High	P54920	alpha-soluble nsf attachment protein [OS=Homo sapiens]	0	163.413	83	20	87	20	1	295	33.2	5.36	333.4	20	0	1.859	0.768341	98.94	124	76	67	55.39	2.63585e+07	2.24153e+07	4.92175e+07	4.30409e+07	5.36365e+06	2.48573e+07	1.11189e+07	4.55851e+06	5.91999e+07	1.70286e+06	1.32324e+07	2.68842e+06	High	High	High	High	High	High	High	High	High	High	High	Peak Found
High	P53041	Serine/threonine-protein phosphatase 5 [OS=Homo sapiens]	0	20.256	11	5	9	5	1	499	56.8	6.28	24.26	5	0	1.858	0.849916	90.83	57.4	142.6	87.86	135.23	7.46731e+06	1.00394e+06	968542	1.14468e+06	262753	2.99975e+06	2.89982e+07	5.78199e+06	2.47113e+06		751537		High	Peak Found	High	High	Peak Found	High	Peak Found	Peak Found	Peak Found	Not Found	High	Not Found
High	Q9UKQ9	Kallikrein-9 [OS=Homo sapiens]	0	38.695	32	6	16	6	1	250	27.5	7.39	48.48	6	0	1.854	0.8173	134.89	136.7	63.3	70.45	103.43	1.38518e+07	1.75498e+07	6.39083e+06	1.34862e+06	1.79345e+06	2.10823e+07	1.77395e+07	1.01236e+07	47770122	64716.6	583417	399545	Peak Found	High	High	Peak Found	Peak Found	High	High	Peak Found	Peak Found	Peak Found	Peak Found	Peak Found
High	O76027	Annexin A9 [OS=Homo sapiens]	0	34.496	29	8	10	8	1	345	38.3	5.77	31.3	8	0	1.852	0.859899	108.6	155.2	44.8	101.16	169.67	1.81014e+06	988128	2.87997e+06	4.99549e+06	100191	4.06474e+06	477227	387570	1.4299e+07	55309.8	484770	25006.8	Peak Found	Peak Found	Peak Found	High	Peak Found	High	Peak Found	Peak Found	High	Peak Found	Peak Found	Peak Found
Low	P54851	Epithelial membrane protein 2 [OS=Homo sapiens]	0.076	1.255	4	1	6	1	1	167	19.2	7.62	0	1	0	1.848	0.87744	90.52	134.4	65.6	90.15	117.44	1.54762e+06	707518	4.4971e+06	450998	177075	2621784	310289	286856	7081553	129014	371094	127677	Peak Found	Peak Found	High	Peak Found	Peak Found	High	Peak Found	Peak Found	High	Peak Found	Peak Found	Peak Found
High	Q9UKS6	Protein kinase C and casein kinase substrate in neurons protein 3 [OS=Homo sapiens]	0	36.399	18	6	15	6	1	424	48.5	6.18	51.98	6	0	1.846	0.842319	120.04	150.6	49.4	64.21	33.58	3.57313e+06		737057	4.96114e+06	2.02775e+06	7.10508e+06	1.54894e+06	1.01822e+06	7.07617e+06	267898	1.2855e+06		High	Peak Found	High	High	High	High	Peak Found	Peak Found	High	Peak Found	Peak Found	Not Found
High	P48729-1	Casein kinase I isoform alpha [OS=Homo sapiens]	0	39.633	28	9	27	9	1	337	38.9	9.57	67.49	9	0	1.844	0.821624	122.27	171.7	28.3	90.69	187.99	1.44744e+07	3.40714e+06	2.01148e+07	1.43227e+06	424770	8.52297e+06	305755	839033	5.09122e+07	58205.3	2.69524e+06	181573	High	Peak Found	High	High	High	High	Peak Found	Peak Found	High	Peak Found	High	Peak Found
High	Q9BXK5-1	Bcl-2-like protein 13 [OS=Homo sapiens]	0	17.744	14	4	5	4	1	485	52.7	4.44	13.14	4	0	1.843	0.846133	17.58	97.5	102.5	16.65	17.24	1.22831e+06		1.25441e+06							143612		486302	High	Not Found	Peak Found	Not Found	Not Found	Not Found	Not Found	Not Found	Not Found	High	Not Found	High
Medium	Q8N684-3	Isoform 3 of Cleavage and polyadenylation specificity factor subunit 7 [OS=Homo sapiens]	0.031	1.798	1	1	6	1	1	514	56.3	8.87	8.59	1	0	1.842	0.842438	77.81	129.8	70.2	49.92	80.48	3.44762e+06	1.59396e+06	756527	475227	988991	2.1118e+06	2.51484e+06	562373	688032		706149	530087	Peak Found	High	High	Peak Found	Peak Found	High	High	High	Peak Found	Not Found	Peak Found	High
High	Q9Y316-3	Isoform 3 of Protein MEMO1 [OS=Homo sapiens]	0	68.259	46	9	39	9	1	300	34.3	7.31	131.6	9	0	1.841	0.79527	77.27	133.5	66.5	45.11	44.3	6.8608e+06	7.59203e+06	1.05412e+07	8.0648e+06	1.26076e+06	1.08823e+07	3.30494e+06	2.37861e+06	10449292	995066	3.71959e+06	1.28738e+06	High	High	High	High	High	High	High	Peak Found	High	High	High	Peak Found
High	Q9BXJ9	N-alpha-acetyltransferase 15, NatA auxiliary subunit [OS=Homo sapiens]	0	10.806	3	3	5	3	1	866	101.2	7.42	12.72	3	0	1.841	0.87744	96.5	171.1	28.9	79.77	105.19		510914	1.81449e+06				131665	93252.2	1557315		79384.5		Not Found	Peak Found	High	High	Not Found	High	Peak Found	Peak Found	High	Not Found	Peak Found	Not Found
High	Q9UDW1	cytochrome b-c1 complex subunit 9 [OS=Homo sapiens]	0	11.384	38	2	8	2	1	63	7.3	9.47	25.76	2	0	1.837	0.847056	81.14	148.6	51.4	24.92	95.08	1.87985e+06	1.55269e+06	1.80592e+06	606337	690181	2.26342e+06	682076	228304	4.45265e+06		212500		Peak Found	Peak Found	High	High	High	High	Peak Found	High	High	Not Found	Peak Found	Not Found
High	Q9ULV4-3	Isoform 3 of Coronin-1C [OS=Homo sapiens]	0	88.954	32	16	55	16	1	527	58.9	7.75	159.98	16	0	1.837	0.794158	118.66	146.4	53.6	40.77	73.65	2.47986e+07	1.90904e+07	1.71149e+07	1.17877e+07	2.41275e+06	3.0528e+07	2.32013e+06	4.58765e+06	1.41143e+07	2.18823e+06	5.84581e+06	2.17355e+06	High	High	High	High	High	High	Peak Found	High	High	High	High	Peak Found
High	P24534	Elongation factor 1-beta [OS=Homo sapiens]	0	110.16	67	11	110	9	1	225	24.7	4.67	404.68	11	0	1.836	0.801379	86.36	132	68	65.24	50.46	7.74309e+07	2.13024e+08	1.28161e+08	2.54464e+08	6.63007e+07	1.72938e+08	1.61342e+08	4.73113e+07	1.45404e+08	1.12412e+07	1.56399e+08	3.12485e+07	High	High	High	High	High	High	High	High	High	High	High	High
High	Q14764	major vault protein [OS=Homo sapiens]	0	238.87	57	35	154	35	1	893	99.3	5.48	468.17	35	0	1.835	0.801379	110.51	131.5	68.5	66.65	73.07	1.4192e+08	8.42138e+07	2.58062e+08	3.83771e+07	1.56953e+07	1.12623e+08	7.74957e+07	3.82185e+07	2.61272e+08	2.53982e+06	3.05211e+07	6.03833e+06	High	High	High	High	High	High	Peak Found	High	High	High	High	Peak Found
High	P05204	Non-histone chromosomal protein HMG-17 [OS=Homo sapiens]	0.002	5.128	17	1	2	1	1	90	9.4	9.99	6.86	1	0	1.835	0.839112	119.41	83.9	116.1	83.08	81.45	12070146	3.61398e+06	1.76585e+06				4399493	2.79201e+06	437754				High	Peak Found	Peak Found	Not Found	Not Found	Not Found	High	Peak Found	Peak Found	Not Found	Not Found	Not Found
High	P50995	annexin A11 [OS=Homo sapiens]	0	141.91	37	20	122	20	1	505	54.4	7.65	375.12	20	0	1.834	0.801379	112.96	133.5	66.5	61.56	119.78	1.08406e+08	5.28234e+07	1.3543e+08	1.57144e+07	8.77804e+06	9.70178e+07	1.99297e+07	3.18819e+07	4.11364e+08	775719	3.19399e+07	1.32842e+07	High	High	High	High	High	High	High	High	High	High	High	High
Medium	Q5EBL8-2	Isoform 2 of PDZ domain-containing protein 11 [OS=Homo sapiens]	0.019	2.095	6	1	1	1	1	171	19.5	7.65	1.64	1	0	1.834	0.897247	15.44	129.4	70.6	13.34	3.71				579836	312740	771736					372347	230356	Not Found	Not Found	Not Found	Peak Found	High	Peak Found	Not Found	Not Found	Not Found	Not Found	Peak Found	Peak Found
High	Q12905	Interleukin enhancer-binding factor 2 [OS=Homo sapiens]	0	63.459	33	9	44	9	1	390	43	5.26	151.21	9	0	1.83	0.821598	90.56	133.6	66.4	34.04	101.05	1.80092e+07	1.70936e+07	1.00533e+07	8.38718e+06	1.93753e+06	1.60816e+07	2.885e+07	2.35234e+06	3.64594e+07	532364	8.61818e+06	694546	High	High	High	High	High	High	High	High	High	High	High	Peak Found
High	P13010	X-ray repair cross-complementing protein 5 [OS=Homo sapiens]	0	104.933	37	19	35	18	1	732	82.7	5.81	110.77	19	1	1.83	0.82492	106.91	139.8	60.2	163.35	62.97	2.56349e+07	9.58595e+06	1.33977e+08	2.41834e+06	828626	1.57916e+07	5.13319e+06	2.58298e+06	2.73737e+07	936834	2.99272e+06	1.00089e+06	High	Peak Found	High	High	High	High	Peak Found	High	High	Peak Found	Peak Found	Peak Found
High	P13726-1	tissue factor [OS=Homo sapiens]	0.002	4.203	3	1	1	1	1	295	33	7.03	2.39	1	0	1.828	0.856303	88.01	129.3	70.7	77.03			393631	651282	138569	35232.9	106554					106786		Not Found	Peak Found	High	Peak Found	Peak Found	Peak Found	Not Found	Not Found	Not Found	Not Found	Peak Found	Not Found
High	Q8TCD5	5'(3')-deoxyribonucleotidase, cytosolic type [OS=Homo sapiens]	0	44.059	49	7	25	7	1	201	23.4	6.64	67.95	7	0	1.825	0.824262	82.26	132.6	67.4	95.71	67.16	2.26846e+06	4.16081e+06	4.7393e+06	9.86425e+06	1.00195e+06	4.88652e+06	2.19212e+06	1.48139e+06	9.7907e+06	113752	1.53286e+06	224131	High	High	High	High	High	High	High	High	High	Peak Found	High	Peak Found
High	P09228	Cystatin-SA [OS=Homo sapiens]	0	118.14	56	10	360	6	1	141	16.4	4.93	1170.38	10	0	1.824	0.808033	136.74	118.6	81.4	152.12	86.58	3.15999e+06	6.21971e+07	6.17394e+07	4.90308e+08	3.9979e+07	1.73837e+08	2.61284e+07	1.33113e+08	8.37084e+07	2.24203e+07	3.60881e+07	3.38654e+07	Peak Found	High	High	High	High	High	High	High	High	High	High	High
High	Q04695	Keratin, type I cytoskeletal 17 [OS=Homo sapiens]	0	242.537	70	36	347	14	1	432	48.1	5.02	1017.48	36	3	1.824	0.79627	136.62	131.3	68.7	169.47	123.64	2.38918e+07	4.2187e+07	3.97719e+08	1.55458e+06	1.69772e+06	7.42008e+07	2.63806e+07	3.96221e+06	2.09477e+08	577321	1.90659e+07	4.323e+06	Peak Found	High	High	Peak Found	Peak Found	High	High	Peak Found	High	Peak Found	High	High
High	O14841	5-oxoprolinase [OS=Homo sapiens]	0	31.609	7	7	13	7	1	1288	137.4	6.58	39.55	7	0	1.823	0.857865	128.47	167.1	32.9	171.33	103	1.15512e+07	6.31136e+06	6.39564e+07	1.41535e+06	268163	3.02014e+06	3.92838e+06	486711	1.07893e+07		422874	183322	High	Peak Found	High	High	Peak Found	High	Peak Found	Peak Found	High	Not Found	Peak Found	Peak Found
High	O43684	Mitotic checkpoint protein BUB3 [OS=Homo sapiens]	0	27.065	22	6	26	6	1	328	37.1	6.84	61.19	6	0	1.823	0.822823	67.8	139.9	60.1	14.35	85.3	6.53793e+06	6.2744e+06	6.71679e+06	3.5803e+06	1.86494e+06	7.44375e+06	3.49744e+06	2.25308e+06	1.57124e+07	196527	985309	71051.2	High	High	High	High	High	High	High	Peak Found	High	Peak Found	Peak Found	Peak Found
High	O75884-1	Putative hydrolase RBBP9 [OS=Homo sapiens]	0	37.329	49	6	16	6	1	186	21	6.2	47.1	6	0	1.821	0.838732	93.75	128.1	71.9	80.85	110.28	2.16849e+06	4.25557e+06	4.18586e+06	7.39638e+06	544937	7276261	2.85934e+06	6.16597e+06	4.28869e+06	84355.6	2.1152e+06	380535	High	Peak Found	High	High	High	High	Peak Found	High	Peak Found	Peak Found	High	Peak Found
High	Q5R3I4	tetratricopeptide repeat protein 38 [OS=Homo sapiens]	0	7.272	4	2	2	2	1	469	52.8	5.99	4.7	2	0	1.821	0.878754	93.61	143.8	56.2	103.68					777243		207260					167979		Not Found	Not Found	Not Found	High	Not Found	Peak Found	Not Found	Not Found	Not Found	Not Found	Peak Found	Not Found
High	P78337	pituitary homeobox 1 [OS=Homo sapiens]	0.002	4.325	4	1	1	1	1	314	34.1	8.98	2.88	1	0	1.818	0.863224	58.81	129	71	52.14					107832		404930		86980.7					Not Found	Not Found	Not Found	Peak Found	Not Found	High	Not Found	Peak Found	Not Found	Not Found	Not Found	Not Found
High	O43169	Cytochrome b5 type B [OS=Homo sapiens]	0	22.706	45	3	6	3	1	146	16.3	4.97	24.19	3	0	1.816	0.87744	87.87	130.6	69.4	70.19	132.96	3.30274e+06	674231	3.13055e+06	448749	212619	1.486e+06		296582	8714627		217861	302572	High	Peak Found	High	Peak Found	Peak Found	High	Not Found	Peak Found	High	Not Found	Peak Found	Peak Found
High	P68366	Tubulin alpha-4A chain [OS=Homo sapiens]	0	216.195	59	20	242	5	1	448	49.9	5.06	825.05	20	0	1.815	0.801379	94.8	126.3	73.7	63.72	81.4	2.66929e+07	2.84541e+07	3.69979e+07	5.23056e+07	8.36378e+06	4.75081e+07	1.0309e+07	8.55654e+06	1.28719e+08	2.81712e+06	1.87283e+07	3.52274e+06	High	High	High	High	High	High	High	High	High	High	High	High
High	Q9BUK0-4	Isoform 4 of Coiled-coil-helix-coiled-coil-helix domain-containing protein 7 [OS=Homo sapiens]	0	6.531	16	1	3	1	1	110	13	9.06	13.8	1	0	1.814	0.863421	37.23	128.9	71.1	10.8	43.65	2.73811e+06				674715		1.25181e+06	636010			462020		Peak Found	Not Found	Not Found	Not Found	High	Not Found	High	High	Not Found	Not Found	Peak Found	Not Found
High	P30566	adenylosuccinate lyase [OS=Homo sapiens]	0	7.534	7	2	2	2	1	484	54.9	7.11	6.09	2	0	1.814	0.878754	76.71	141.5	58.5	39.68	97.33		353552				611527	124804	139581	1.59524e+06			48989.1	Not Found	High	Not Found	Not Found	Not Found	High	Peak Found	Peak Found	Peak Found	Not Found	Not Found	Peak Found
High	O00151	PDZ and LIM domain protein 1 [OS=Homo sapiens]	0	237.58	83	22	200	22	1	329	36	7.02	694.03	22	0	1.812	0.815673	100.34	131.4	68.6	44.48	60.99	2.38209e+08	8.84287e+07	1.12285e+08	4.1408e+07	5.28667e+07	2.30554e+08	1.42927e+08	2.48217e+07	1.18459e+08	1.04187e+07	3.08643e+07	3.66824e+07	High	High	High	High	High	High	High	High	High	High	High	High
High	P14735	insulin-degrading enzyme [OS=Homo sapiens]	0	55.392	15	13	28	13	1	1019	117.9	6.61	75.08	13	0	1.811	0.821598	83.79	175.9	24.1	56.13	89.3	1.5016e+07	1.91045e+06	1.30291e+07	4.69141e+06	1.29767e+06	1.19619e+07	855963	534579	10561834	196947	1.77466e+06	171771	High	Peak Found	High	High	Peak Found	High	Peak Found	Peak Found	High	High	High	Peak Found
High	Q6UX73	UPF0764 protein C16orf89 [OS=Homo sapiens]	0.002	4.888	3	1	2	1	1	402	45.4	6.19	5.57	1	0	1.81	0.866425	4.78	128.8	71.2	75.61				378934	65669.5		110071					51106.1		Not Found	Not Found	Peak Found	Peak Found	Not Found	High	Not Found	Not Found	Not Found	Not Found	High	Not Found
High	P55072	Transitional endoplasmic reticulum ATPase [OS=Homo sapiens]	0	479.179	73	49	470	49	1	806	89.3	5.26	1658.88	49	0	1.806	0.821624	92.13	129.1	70.9	53.64	55.04	4.50135e+08	2.7334e+08	2.56676e+08	4.26019e+08	7.01614e+07	3.84966e+08	1.46153e+08	8.52211e+07	8.31118e+08	1.8247e+07	2.20155e+08	3.69621e+07	High	High	High	High	High	High	High	High	High	High	High	High
High	P31946	14-3-3 protein beta/alpha [OS=Homo sapiens]	0	177.769	71	17	377	9	1	246	28.1	4.83	1136.65	17	2	1.804	0.821624	79.18	128.4	71.6	55.94	49.53	1.92671e+08	2.7219e+08	3.15922e+08	2.92043e+08	5.93678e+07	1.28114e+08	9.46379e+07	1.22062e+08	2.06544e+08	1.59898e+07	9.77866e+07	1.46233e+07	High	High	High	High	High	High	High	High	High	High	High	High
High	P19338	Nucleolin [OS=Homo sapiens]	0	113.177	25	17	139	17	1	710	76.6	4.7	439.99	17	0	1.803	0.821624	69.05	130.1	69.9	24.13	62	1.22371e+08	1.06918e+08	8.02627e+07	3.58196e+07	1.9893e+07	7.71598e+07	9.41909e+07	2.52167e+07	1.19573e+08	4.41767e+06	2.86695e+07	9.60871e+06	High	High	High	High	High	High	High	High	High	High	High	High
High	Q96QK1	Vacuolar protein sorting-associated protein 35 [OS=Homo sapiens]	0	149.76	35	22	65	22	1	796	91.6	5.49	231.92	22	0	1.802	0.820841	121.23	151.6	48.4	34.59	110.18	4.60794e+07	2.17824e+07	2.86537e+07	1.72384e+07	3.82229e+06	2.81459e+07	1.90155e+07	6.17304e+06	9.86198e+07	271958	6.12633e+06	1.42165e+06	High	Peak Found	High	High	High	High	Peak Found	Peak Found	High	Peak Found	Peak Found	Peak Found
High	P45974-1	Ubiquitin carboxyl-terminal hydrolase 5 [OS=Homo sapiens]	0	101.999	26	15	35	15	1	858	95.7	5.03	124.37	15	0	1.802	0.824157	119.91	164.9	35.1	64.78	125.55	1.91928e+07	3.76334e+06	2.6252e+07	5.57864e+06	1.93089e+06	1.61048e+07	1.63965e+06	469482	3.92345e+07	691871	2.77773e+06	676303	High	Peak Found	High	High	High	High	Peak Found	Peak Found	High	Peak Found	Peak Found	Peak Found
High	Q9Y5J9	mitochondrial import inner membrane translocase subunit Tim8 B [OS=Homo sapiens]	0.001	5.55	13	1	3	1	1	83	9.3	5.12	8.04	1	0	1.799	0.897247	77.1	128.6	71.4	57.45		2108799	1.08689e+06		448990	582610	199782		337510					Peak Found	High	Not Found	High	High	Peak Found	Not Found	Peak Found	Not Found	Not Found	Not Found	Not Found
High	P26368	Splicing factor U2AF 65 kDa subunit [OS=Homo sapiens]	0	48.548	27	8	20	8	1	475	53.5	9.09	63.31	8	0	1.799	0.822823	113.33	117.6	82.4	103.34	56.63	272139	7.15476e+06	4.55876e+06	1.14974e+07	526463	8.14085e+06	3.95364e+06	1.87907e+06	16181871	188388	4.68214e+06	888567	Peak Found	High	High	High	Peak Found	High	High	High	High	Peak Found	High	Peak Found
High	Q99439	Calponin-2 [OS=Homo sapiens]	0	63.991	43	11	51	10	1	309	33.7	7.33	156.71	11	0	1.798	0.825282	97.6	104	96	65.12	23.72	2.24772e+07	1.72082e+07	7.28686e+06	2.28554e+07	3.4086e+06	3.72011e+07	1.27775e+07	1.13146e+07	3.49248e+07	1.98177e+06	8.6747e+06	5.42107e+06	High	High	High	High	High	High	High	High	High	High	High	High
High	P58107	epiplakin [OS=Homo sapiens]	0	307.623	43	44	73	38	1	5090	555.3	5.6	282.87	44	0	1.798	0.82492	126.54	139.5	60.5	107.79	105.02	1.836e+06	5.34602e+06	5.88138e+07	5.8251e+06	5.57002e+06	6.26986e+07	4.66494e+06	1.46454e+06	1.09743e+07	528644	1.8178e+07	1.69245e+07	Peak Found	High	High	Peak Found	Peak Found	High	Peak Found	Peak Found	High	Peak Found	Peak Found	Peak Found
High	O43399-3	Isoform 3 of Tumor protein D54 [OS=Homo sapiens]	0	146.359	60	13	150	1	1	209	22.5	6.7	611.26	13	0	1.798	0.905113	24.14	128.5	71.5	34.87		994450			629544	418028	1.78631e+06				68793.7			Peak Found	Not Found	Not Found	High	Peak Found	Peak Found	Not Found	Not Found	Not Found	Peak Found	Not Found	Not Found
High	Q9Y2B0	Protein canopy homolog 2 [OS=Homo sapiens]	0	62.119	52	9	63	9	1	182	20.6	4.92	195.73	9	0	1.797	0.819773	82.9	112.3	87.7	53.23	61.11	2.8555e+07	2.27624e+07	1.65931e+07	3.3038e+07	1.73405e+07	2.27409e+07	2.07673e+07	4.96938e+06	4.90338e+06	2.96367e+06	1.03538e+07	1.19186e+07	High	High	High	High	High	High	High	High	Peak Found	High	High	High
High	P14625	Endoplasmin [OS=Homo sapiens]	0	335.288	52	43	265	41	1	803	92.4	4.84	797.27	43	0	1.796	0.824157	92.36	126.9	73.1	34.82	40.95	3.29259e+08	1.56423e+08	1.72653e+08	1.30668e+08	2.90427e+07	1.92723e+08	1.23091e+08	6.00071e+07	3.89762e+08	1.14528e+07	8.42317e+07	2.24313e+07	High	High	High	High	High	High	High	High	High	High	High	High
High	P22626	heterogeneous nuclear ribonucleoproteins A2/B1 [OS=Homo sapiens]	0	157.912	52	19	179	16	1	353	37.4	8.95	586.51	19	3	1.794	0.824262	94.33	120.2	79.8	36.59	40.02	3.94469e+08	1.76133e+08	2.55966e+08	6.04745e+07	6.75539e+07	2.99937e+08	2.19084e+08	7.5421e+07	3.48036e+08	1.73238e+07	6.0851e+07	6.11245e+07	High	High	High	High	High	High	High	High	High	High	High	High
High	P19957	Elafin [OS=Homo sapiens]	0	105.44	59	10	189	10	1	117	12.3	8.82	621.26	10	0	1.794	0.824262	139.98	153.8	46.2	61.71	213.03	6.54171e+08	2.00981e+08	1.93907e+08	6.03514e+07	5.77949e+07	2.51912e+08	2.05575e+09	7.81914e+07	7.54902e+07	1.1513e+06	4.88888e+07	2.65958e+07	High	High	High	High	High	High	High	High	High	High	High	High
High	P78318	Immunoglobulin-binding protein 1 [OS=Homo sapiens]	0	8.201	6	2	4	2	1	339	39.2	5.38	8.95	2	0	1.794	0.897247	73.22	126.3	73.7	38.44	78.4	995090	1.36185e+06		434053	209530	567868		758945	1.30333e+06	31412.6	357067	92364.8	Peak Found	High	Not Found	High	Peak Found	High	Not Found	Peak Found	Peak Found	Peak Found	High	Peak Found
High	Q13243-1	Serine/arginine-rich splicing factor 5 [OS=Homo sapiens]	0	35.06	25	7	35	6	1	272	31.2	11.59	105.98	7	1	1.793	0.824262	115.11	146.4	53.6	21.34	120.17	2.93206e+07	1.56919e+07	1.87317e+07	1.24375e+07	9.02606e+06	1.47822e+07	4.8194e+07	3.26403e+06	5.75104e+07	1.03288e+06	2.73824e+06	1.60256e+06	Peak Found	High	High	High	High	High	High	High	High	High	High	Peak Found
High	Q96C90	Protein phosphatase 1 regulatory subunit 14B [OS=Homo sapiens]	0	65.807	41	6	34	6	1	147	15.9	4.86	117.52	6	0	1.793	0.849573	94.59	126.6	73.4	67.1	38.71	8.38438e+06	5.6735e+06	1.0459e+07	1.50226e+07	7.55056e+06	7.31468e+06	7.77206e+06	2.22902e+06	7.41938e+06	523222	6.07714e+06	2.54677e+06	High	High	High	High	High	High	High	High	High	High	High	High
High	Q9GZN4	Brain-specific serine protease 4 [OS=Homo sapiens]	0	78.991	41	9	62	9	1	317	33.7	7.61	228.61	9	0	1.79	0.839804	108.38	123.4	76.6	42.75	111.63	1.85364e+07	2.03526e+07	1.67263e+07	2.39192e+07	8.53811e+06	3.48016e+07	5.59866e+07	8.12263e+06	4.65234e+07	153328	6.78601e+06	6.06501e+06	High	High	High	High	High	High	High	High	High	High	High	High
High	Q14894	Ketimine reductase mu-crystallin [OS=Homo sapiens]	0	45.061	33	7	26	7	1	314	33.8	5.14	96.27	7	0	1.788	0.825282	134.1	159.1	40.9	42.29	82	4.86095e+06	8.76499e+06	1.11923e+07	4.26842e+06	2.28868e+06	1.40724e+07	5.80748e+06	1.22258e+06	15835773	164638	938538	934771	High	High	High	High	High	High	High	Peak Found	High	Peak Found	Peak Found	High
High	Q12904-2	Isoform 2 of Aminoacyl tRNA synthase complex-interacting multifunctional protein 1 [OS=Homo sapiens]	0	102.455	49	12	61	12	1	336	37	8.65	203.37	12	0	1.787	0.825282	81.04	136.4	63.6	40.05	48.24	3.63351e+07	1.09623e+07	3.19344e+07	1.44195e+07	1.68528e+07	3.5685e+07	1.1515e+07	2.93666e+06	1.98088e+07	2.75989e+06	1.17217e+07	7.27083e+06	High	High	High	High	High	High	High	Peak Found	High	High	High	High
High	Q9BRK5-1	45 kDa calcium-binding protein [OS=Homo sapiens]	0	23.311	20	5	11	5	1	362	41.8	4.86	31.61	5	0	1.786	0.899156	76.87	123.6	76.4	50.65	57.12	2.90664e+06	7.08557e+06	1.71273e+06	2.43047e+06	1.65e+06	2.81196e+06	1.62971e+06	1.58199e+06	2.94391e+06	592971	1.27128e+06	1.11831e+06	Peak Found	High	Peak Found	High	High	Peak Found	Peak Found	High	Peak Found	High	Peak Found	Peak Found
High	Q15370	Elongin-B [OS=Homo sapiens]	0	23.805	63	5	26	5	1	118	13.1	4.88	62.36	5	0	1.786	0.825282	70.63	117.9	82.1	66.42	61.22	7071301	1.92196e+06	3.65552e+06	8.69464e+06	3.24784e+06	1.36361e+07	4.93467e+06	1.2391e+06	5.66328e+06	947361	9.11831e+06	1.98223e+06	High	High	High	High	High	High	High	High	High	High	High	High
High	P51149	ras-related protein Rab-7a [OS=Homo sapiens]	0	94.492	69	15	91	15	1	207	23.5	6.7	298.26	15	0	1.784	0.82507	97.98	133.2	66.8	13.63	43.71	9.04154e+07	6.00191e+07	6.81399e+07	4.61522e+07	3.04554e+07	8.23813e+07	2.38247e+07	1.78424e+07	1.12994e+08	2.8307e+06	6.06071e+07	2.21343e+07	High	High	High	High	High	High	High	High	High	High	High	High
High	P13716-1	Delta-aminolevulinic acid dehydratase [OS=Homo sapiens]	0	83.582	48	11	54	11	1	330	36.3	6.79	183.95	11	0	1.784	0.825282	106.88	145.6	54.4	54.74	77.63	2.48831e+07	1.17301e+07	2.09979e+07	2.54704e+07	4.09326e+06	2.95262e+07	4.87226e+06	3.95156e+06	35108344	910232	2.46882e+07	3.16333e+06	High	High	High	High	High	High	High	High	High	High	High	High
High	Q9BYN0	sulfiredoxin-1 [OS=Homo sapiens]	0	13.557	31	3	5	3	1	137	14.3	8.19	13.07	3	0	1.782	0.880927	89.74	115.7	84.3	44.15	121.25			1563840	360509	596450		2.57923e+06	4.26168e+06	3.51359e+06	81975.1	251822	154138	Not Found	Not Found	Peak Found	High	High	Not Found	High	Peak Found	Peak Found	Peak Found	Peak Found	Peak Found
High	Q15293	Reticulocalbin-1 [OS=Homo sapiens]	0	82.584	40	12	69	12	1	331	38.9	5	218.76	12	0	1.781	0.823782	101.4	112	88	27.52	67.33	4.454e+07	2.76024e+07	1.96606e+07	2.20471e+07	1.08473e+07	4.44293e+07	3.44453e+07	2.36895e+07	1.38612e+08	1.397e+06	1.29635e+07	6.76934e+06	High	High	High	High	High	High	High	High	High	High	High	High
High	Q9UQ80	proliferation-associated protein 2G4 [OS=Homo sapiens]	0	182.789	68	23	195	23	1	394	43.8	6.55	653.04	23	0	1.781	0.825282	79.07	121.5	78.5	43.41	43.62	1.69849e+08	1.38585e+08	1.5072e+08	1.78956e+08	3.91657e+07	1.6964e+08	8.1933e+07	5.92887e+07	3.16122e+08	4.46137e+06	6.9808e+07	2.73446e+07	High	High	High	High	High	High	High	High	High	High	High	High
High	P52943	Cysteine-rich protein 2 [OS=Homo sapiens]	0	94.349	70	9	89	9	1	208	22.5	8.72	316.36	9	0	1.781	0.825815	88.41	124.1	75.9	89.88	60.92	3.41084e+08	6.61163e+07	5.54826e+07	3.71943e+07	1.68729e+07	7.3981e+07	8.0865e+07	2.57604e+07	5.68708e+07	3.80908e+06	1.42929e+07	2.43137e+07	High	High	High	High	High	High	High	High	High	High	High	High
High	Q9UI30	Multifunctional methyltransferase subunit TRM112-like protein [OS=Homo sapiens]	0.001	5.864	11	1	1	1	1	125	14.2	5.26	3.17	1	0	1.779	0.875903	9.47	128	72	50.3					367941	107332	276856					135209		Not Found	Not Found	Not Found	High	Peak Found	Peak Found	Not Found	Not Found	Not Found	Not Found	Peak Found	Not Found
High	P35813-3	Isoform 3 of Protein phosphatase 1A [OS=Homo sapiens]	0	36.206	22	8	11	7	1	455	51.3	7.11	32.96	8	1	1.778	0.87744	92.09	127.5	72.5	62.41	99.24	1.01034e+07	2.84745e+06	7.15069e+06	3.84671e+06	396587	2.38673e+06	3.55819e+06	1.66419e+06	2.22414e+07	75566	1.6755e+06	708346	Peak Found	Peak Found	High	High	Peak Found	High	Peak Found	Peak Found	High	Peak Found	Peak Found	Peak Found
Medium	Q96BR5	Cytochrome c oxidase assembly factor 7 [OS=Homo sapiens]	0.018	2.185	12	1	1	1	1	231	25.7	6.02	2.85	1	0	1.778	0.897247	47.59	128	72	45.53			353189	729853		343472			231709					Not Found	Peak Found	Peak Found	Not Found	High	Not Found	Not Found	Peak Found	Not Found	Not Found	Not Found	Not Found
High	Q96CF2	Charged multivesicular body protein 4c [OS=Homo sapiens]	0	29.734	29	4	9	4	1	233	26.4	6.07	22.16	4	0	1.774	0.880759	53.66	118.6	81.4	51.25	61.1	1.16545e+06	494949		1.31651e+06	709320	1.54909e+06				82581.9	865738	1.12139e+06	Peak Found	High	Peak Found	High	High	Peak Found	High	Peak Found	Not Found	Peak Found	Peak Found	High
High	Q15008	26S proteasome non-ATPase regulatory subunit 6 [OS=Homo sapiens]	0	89.999	44	19	52	19	1	389	45.5	5.62	157.44	19	0	1.773	0.824262	98.07	122.3	77.7	81.53	81.15	2.56119e+07	8.74981e+06	7.10205e+07	3.52091e+07	4.30708e+06	2.21127e+07	1.24744e+07	2.05398e+07	2.55474e+07	800783	1.42881e+07	279097	High	Peak Found	High	High	High	High	Peak Found	Peak Found	High	High	High	Peak Found
High	O43639	Cytoplasmic protein NCK2 [OS=Homo sapiens]	0	32.51	24	8	18	7	1	380	42.9	6.95	42.14	8	1	1.772	0.890461	80.78	131.2	68.8	90.37	62.25	1.65762e+07	1209514	1.40904e+06	2.54688e+06	1.0645e+06	1.09148e+07	1.81671e+06	383732	9.95259e+06	290158	1.3476e+06	770751	High	Not Found	Peak Found	High	Peak Found	High	Peak Found	Peak Found	High	Peak Found	Peak Found	Peak Found
High	P61923-4	Isoform 4 of Coatomer subunit zeta-1 [OS=Homo sapiens]	0	13.814	24	3	5	3	1	185	21.1	4.88	14.95	3	0	1.771	0.88472	88.86	143.7	56.3	86	56	405335	2.68122e+06	2.42412e+06	3.93149e+06	264097	3.37004e+06		342783	3.47328e+06	107719	1.42879e+06	203438	Peak Found	Peak Found	High	High	Peak Found	High	Not Found	Peak Found	High	Peak Found	Peak Found	Peak Found
High	P98179	RNA-binding protein 3 [OS=Homo sapiens]	0	75.185	49	5	63	5	1	157	17.2	8.91	259.68	5	0	1.771	0.824262	86.27	122	78	47.3	42.01	2.26321e+07	2.72532e+07	2.52074e+07	1.94999e+07	2.06149e+07	5.8237e+07	2.9953e+07	5.86167e+06	3.34453e+07	2.31349e+06	1.41654e+07	1.26215e+07	High	High	High	High	High	High	High	High	High	High	High	High
High	Q9UIC8-2	Isoform 2 of Leucine carboxyl methyltransferase 1 [OS=Homo sapiens]	0	10.269	6	2	3	2	1	357	41.1	7.01	7.28	2	0	1.77	0.899156	49.36	108.6	91.4	61.18	177.15				711831		488315	551958		1539837	25566.9	7.50273e+06	109848	Not Found	Not Found	Not Found	High	Not Found	High	Peak Found	Not Found	Peak Found	Peak Found	High	Peak Found
High	P08621-1	U1 small nuclear ribonucleoprotein 70 kDa [OS=Homo sapiens]	0	7.892	4	2	5	2	1	437	51.5	9.94	9.3	2	0	1.77	0.884761	88.26	134.2	65.8	52.26	77.7	7.17569e+06	1.22178e+06	1.58483e+06	1.96333e+06	1.42706e+06	3.08695e+06	4.16378e+06	3.18212e+06	1.9939e+06		1.29328e+06	566119	Peak Found	High	Peak Found	High	High	Peak Found	High	Peak Found	Peak Found	Not Found	Peak Found	Peak Found
High	Q13283	Ras GTPase-activating protein-binding protein 1 [OS=Homo sapiens]	0	62.809	30	10	38	10	1	466	52.1	5.52	123.03	10	0	1.769	0.861006	82.96	146.3	53.7	29.05	60.25	1.9706e+07	7.57629e+06	1.15417e+07	4.80232e+06	4.89492e+06	1.49375e+07	2.09572e+06	673122	15958959	861839	2.52967e+06	3.16283e+06	High	High	High	High	High	High	Peak Found	Peak Found	High	High	Peak Found	High
High	Q15057	Arf-GAP with coiled-coil, ANK repeat and PH domain-containing protein 2 [OS=Homo sapiens]	0	8.912	3	2	3	2	1	778	88	6.8	10.9	2	0	1.768	0.897247	140.77	116.6	83.4		75.71	964238							257089	2.83217e+06	20454.2	542429		High	Not Found	Peak Found	Peak Found	Not Found	High	Not Found	Peak Found	High	Peak Found	Peak Found	Not Found
High	Q9BUP3-3	Isoform 3 of Oxidoreductase HTATIP2 [OS=Homo sapiens]	0	10.349	9	2	3	2	1	276	30.1	8.38	10.13	2	0	1.767	0.913077	105.03	112.3	87.7	102.7	98.6	2767460	306534	187518			911046	728210	92261.5	3484784	21210.8			High	Peak Found	Peak Found	Not Found	Not Found	High	Peak Found	Peak Found	High	Peak Found	Not Found	Not Found
High	O00487	26S proteasome non-ATPase regulatory subunit 14 [OS=Homo sapiens]	0	55.178	45	8	35	8	1	310	34.6	6.52	102.38	8	0	1.766	0.851204	101.37	139.1	60.9	56.89	64.32	3.14961e+07	8.62801e+06	1.84216e+07	1.71837e+07	3.75445e+06	4.18569e+07	5.39948e+06	3.31503e+06	3.78349e+07	1.49203e+06	1.90087e+07	2.16287e+06	High	High	High	High	High	High	High	High	High	High	High	Peak Found
High	P63151-2	Isoform 2 of Serine/threonine-protein phosphatase 2A 55 kDa regulatory subunit B alpha isoform [OS=Homo sapiens]	0	91.629	33	12	53	12	1	457	53	6.49	182.12	12	0	1.764	0.869099	118.37	149.6	50.4	97.53	101	6.55586e+07	1.73747e+07	2.69756e+07	1.63961e+07	6.18861e+06	1.32177e+08	1.40998e+07	1.39905e+06	8.1321e+07	2.42867e+06	4.16132e+06	704741	High	High	High	High	High	High	High	Peak Found	High	High	High	High
Low	Q12860	Contactin-1 [OS=Homo sapiens]	0.062	1.412	1	1	1	1	1	1018	113.2	5.9	2.18	1	0	1.762	0.902315	0	127.6	72.4				771543					359628						Not Found	High	Not Found	Not Found	Not Found	Not Found	Peak Found	Not Found	Not Found	Not Found	Not Found	Not Found
High	Q9NQ48	Leucine zipper transcription factor-like protein 1 [OS=Homo sapiens]	0	13.171	9	2	2	2	1	299	34.6	5.36	6.56	2	0	1.762	0.91427	63.59	127.6	72.4	55.75				407938	532070							280502		Not Found	Not Found	Peak Found	High	Not Found	Not Found	Not Found	Not Found	Not Found	Not Found	Peak Found	Not Found
High	Q13867	bleomycin hydrolase [OS=Homo sapiens]	0	38.413	22	8	28	8	1	455	52.5	6.27	80.67	8	0	1.76	0.842319	111.78	121	79	141.54	182.28	1.17206e+07	5.65491e+06	1.00715e+07	3.15945e+07	7.22073e+06	1.67517e+08	3.53394e+06	2630787	1.99473e+07	967890	1.6887e+07	8.31056e+07	High	High	High	High	High	High	High	High	High	Peak Found	High	Peak Found
High	P20042	Eukaryotic translation initiation factor 2 subunit 2 [OS=Homo sapiens]	0	107.999	56	17	80	17	1	333	38.4	5.8	243.93	17	0	1.76	0.82492	107.9	133.2	66.8	47.28	68.64	8.74256e+07	2.02615e+07	3.01926e+07	1.41117e+07	1.80203e+07	4.1632e+07	4.13057e+07	1.02819e+07	3.60961e+07	6.01841e+06	9.13875e+06	7.43397e+06	High	High	High	High	High	High	High	High	High	High	High	High
Medium	O14933	Ubiquitin/ISG15-conjugating enzyme E2 L6 [OS=Homo sapiens]	0.017	2.234	5	1	1	1	1	153	17.8	7.88	2.38	1	0	1.758	0.899156	53.29	127.5	72.5	79.17		2.17188e+06	397725	614594						714939				High	Peak Found	Peak Found	Not Found	Not Found	Not Found	Not Found	Not Found	Peak Found	Not Found	Not Found	Not Found
High	Q7L5N1	COP9 signalosome complex subunit 6 [OS=Homo sapiens]	0	11.221	10	3	6	3	1	327	36.1	5.73	13.22	3	0	1.756	0.902315	51.89	151.2	48.8	59.42	79.5	6.06127e+06	1.42221e+06		1.6441e+06	436697	2.04953e+06		199424	1.32287e+06		1.60576e+06	328864	High	Peak Found	Not Found	High	Peak Found	High	Not Found	Peak Found	Peak Found	Not Found	Peak Found	Peak Found
Medium	A6NHZ5	Leucine-rich repeat-containing protein 14B [OS=Homo sapiens]	0.048	1.55	2	1	3	1	1	514	56.7	7.17	5.51	1	0	1.755	0.863421	59.39	137.4	62.6	66.06	42.95	1986999	1107133	1.27658e+06		21314.6		447520	595907	1.06813e+06				Peak Found	High	Peak Found	Not Found	Peak Found	Not Found	Peak Found	High	Peak Found	Not Found	Not Found	Not Found
High	Q8TD16-2	Isoform 2 of Protein bicaudal D homolog 2 [OS=Homo sapiens]	0	19.141	6	5	8	5	1	855	96.7	5.44	21.5	5	0	1.755	0.899156	56.7	158	42	49.23	122.98		1.94553e+06	2.02944e+06	739863	599606	4007326	150706	151676	1.75303e+06	343479	454504	215840	Peak Found	Peak Found	High	High	High	Peak Found	Peak Found	Peak Found	High	Peak Found	Peak Found	Peak Found
Low	O75665	Oral-facial-digital syndrome 1 protein [OS=Homo sapiens]	0.076	1.24	1	1	4	1	1	1012	116.6	6.1	5.91	1	0	1.755	0.902824	113.98	119.5	80.5	99.32	111.36	6.04019e+06	1.14467e+06	283741	385301	282179	2.97799e+06	915808	208348	7.84889e+06	196489	222446	83794.7	Peak Found	Peak Found	High	Peak Found	Peak Found	High	Peak Found	Peak Found	High	High	Peak Found	Peak Found
High	Q9NQP4	Prefoldin subunit 4 [OS=Homo sapiens]	0	16.38	21	3	5	3	1	134	15.3	4.53	14.77	3	0	1.753	0.902315	100.2	116.7	83.3	131.37	90	380579	1.77418e+06		6.98346e+06	788509	1.90695e+06	2.28815e+06	424338	628442	118757	4.09503e+06	822516	Peak Found	Peak Found	Not Found	High	High	Peak Found	Peak Found	High	Peak Found	Peak Found	High	High
High	P55263-1	Adenosine kinase [OS=Homo sapiens]	0	129.965	58	16	101	16	1	362	40.5	6.7	324.63	16	0	1.753	0.87744	81.73	130.5	69.5	32.68	50.71	7.92894e+07	5.08351e+07	8.44266e+07	4.48971e+07	1.11096e+07	5.23636e+07	2.99153e+07	1.55112e+07	1.12806e+08	1.55146e+06	2.81559e+07	6.74428e+06	High	High	High	High	High	High	High	High	High	High	High	High
High	P46926	glucosamine-6-phosphate isomerase 1 [OS=Homo sapiens]	0	26.239	24	6	10	6	1	289	32.6	6.92	25.73	6	0	1.752	0.865525	99.19	137.3	62.7	36.76	42.3	5.68704e+06	6412900	5.67113e+06	4.22767e+06	645658	5.63304e+06	3.15444e+06	1.63926e+06	3.83932e+06	253294	2.95939e+06	450379	High	Peak Found	High	High	Peak Found	High	Peak Found	Peak Found	Peak Found	Peak Found	High	Peak Found
High	Q9UNM6	26S proteasome non-ATPase regulatory subunit 13 [OS=Homo sapiens]	0	99.768	63	20	64	20	1	376	42.9	5.81	157.61	20	0	1.751	0.856303	114.88	135.1	64.9	55.76	90.95	6.12129e+07	4.12949e+07	6.61837e+07	7.21721e+07	1.24795e+07	1.19058e+08	7.85941e+07	3.33442e+07	9.29458e+07	1.79885e+06	1.10703e+07	510764	High	High	High	High	High	High	Peak Found	Peak Found	High	High	High	Peak Found
High	P49588-2	Isoform 2 of Alanine--tRNA ligase, cytoplasmic [OS=Homo sapiens]	0	89.136	17	12	32	12	1	992	109.2	5.57	104.81	12	0	1.749	0.883123	97.73	166.2	33.8	47.7	93.53	6.94205e+06	2.57284e+06	6.01897e+06	3.3638e+06	2.07852e+06	1.15522e+07	3.48166e+06	737207	11193768	118406	615081	236991	High	Peak Found	High	High	High	High	High	Peak Found	High	Peak Found	Peak Found	Peak Found
High	O15217	Glutathione S-transferase A4 [OS=Homo sapiens]	0	13.304	16	3	11	3	1	222	25.7	8.27	18.7	3	0	1.746	0.895364	105.16	127.3	72.7	90.9	94.87		2.17876e+06	3.80431e+06	4.66338e+06	526242	740467	1.35666e+06	263294	2.51931e+06	47660	3.24858e+06		Not Found	Peak Found	High	High	Peak Found	High	Peak Found	Peak Found	Peak Found	Peak Found	High	Not Found
High	P62854	40S ribosomal protein S26 [OS=Homo sapiens]	0	32.659	44	4	29	4	1	115	13	11	91.94	4	0	1.745	0.862907	88.96	149.1	50.9	74.92	51.07	2.1586e+07	1.64822e+06	1.69703e+07	2.35469e+06	5.29045e+06	3.12553e+07	7.1034e+06	975565	2.10843e+07	478702	4.22022e+06	2.60522e+06	High	High	High	High	High	High	High	High	High	Peak Found	High	High
High	P34897-1	Serine hydroxymethyltransferase, mitochondrial [OS=Homo sapiens]	0	9.358	4	2	4	1	1	504	56	8.53	15.59	2	0	1.745	0.902824	13.18	127.1	72.9	62.49			721520			233664	139299			768746				Not Found	Peak Found	Not Found	Not Found	Peak Found	Peak Found	Not Found	Not Found	High	Not Found	Not Found	Not Found
High	P52815	39S ribosomal protein L12, mitochondrial [OS=Homo sapiens]	0	20.038	33	5	8	5	1	198	21.3	8.87	21.2	5	0	1.745	0.890226	99.8	105.8	94.2	119.09	52.21	358727	1.24757e+06	817029	6.11419e+06	2.31595e+06	1537367	1.63942e+06	286155	2.74985e+06	123661	1.49775e+06	236223	Peak Found	High	High	High	High	Peak Found	High	Peak Found	Peak Found	Peak Found	Peak Found	Peak Found
High	Q5VZM2	Ras-related GTP-binding protein B [OS=Homo sapiens]	0	11.469	10	3	3	1	1	374	43.2	6.21	6.95	3	2	1.745	0.902824	8.85	124.1	75.9	34.56				750731	877261		1.1409e+06				77034.4			Not Found	Not Found	High	Not Found	Not Found	Not Found	Not Found	Not Found	Not Found	Not Found	Not Found	Not Found
High	P62244	40S ribosomal protein S15a [OS=Homo sapiens]	0	23.185	42	6	41	6	1	130	14.8	10.13	83.79	6	0	1.745	0.870464	106.51	134.5	65.5	41.6	120.97	5.24328e+07	1.05319e+07	3.76038e+07	1.24893e+07	8.557e+06	3.48619e+07	1.26504e+07	5.68732e+06	1.79014e+08	1.43999e+06	1.54845e+07	3.23194e+06	High	High	High	High	High	High	High	High	High	High	High	High
Medium	O95613	Pericentrin [OS=Homo sapiens]	0.015	2.369	0	1	6	1	1	3336	377.8	5.55	9.47	1	0	1.745	0.859896	57.9	128	72	25.88	118.75	12047404	1.01883e+07		6.88909e+06	4.50924e+06	5.91981e+06	27262348	2.76314e+06	18974626	48316.6	4599082	2.61843e+06	High	Peak Found	Not Found	High	High	Peak Found	Peak Found	High	Peak Found	Peak Found	High	High
High	O75436-1	Vacuolar protein sorting-associated protein 26A [OS=Homo sapiens]	0	86.585	50	13	43	13	1	327	38.1	6.57	141.2	13	0	1.744	0.87744	90.18	145.3	54.7	32.29	100.82	2.0349e+07	1.87386e+07	2.57307e+07	7.85583e+06	3.32544e+06	1.97517e+07	5.63369e+06	3.5887e+06	5.40499e+07	573747	6.11126e+06	327660	High	High	High	High	High	High	Peak Found	High	High	High	High	Peak Found
High	Q9NX55-2	Huntingtin-interacting protein K [OS=Homo sapiens]	0	21.916	36	3	12	3	1	129	14.7	4.93	37.92	3	0	1.744	0.896165	98.36	128.5	71.5	75.8	79.28	7.22162e+06	1.10171e+06	714668	4.8586e+06	1.88549e+06	2.67085e+06	1.78991e+06	350734	1.26837e+06	224205	4.43987e+06	2.23983e+06	Peak Found	Peak Found	Peak Found	High	High	High	Peak Found	Peak Found	Peak Found	Peak Found	High	High
High	Q9P0R6	GSK3-beta interaction protein [OS=Homo sapiens]	0	17.727	39	3	13	3	1	139	15.6	4.48	40.95	3	0	1.744	0.87744	103.86	114.4	85.6	85.78	100.17	4.56321e+06	3.78067e+06	8.57283e+06	1.09844e+07	1.14017e+06	5.01096e+06	1.23012e+06	831954	4257745	1.72523e+06	1.24847e+07	2.41053e+06	High	High	High	High	High	High	High	High	High	Peak Found	Peak Found	Peak Found
High	Q9HB40	Retinoid-inducible serine carboxypeptidase [OS=Homo sapiens]	0.002	4.164	2	1	1	1	1	452	50.8	5.81	2.09	1	0	1.744	0.902824	29.56	127.1	72.9	55.88		992234	906014	1.21631e+06		861122				1.22493e+06				High	Peak Found	Peak Found	Not Found	Peak Found	Not Found	Not Found	Not Found	Peak Found	Not Found	Not Found	Not Found
High	Q9NZL4-3	Isoform 3 of Hsp70-binding protein 1 [OS=Homo sapiens]	0	17.689	12	3	3	3	1	405	44.5	6.47	10	3	0	1.744	0.891114	113.91	121.8	78.2	109.09	66.88	40987.1			1.80015e+06	102427	1.86629e+06				51442.4	460816	43532.9	Peak Found	Not Found	Not Found	High	Peak Found	High	Not Found	Not Found	Not Found	Peak Found	Peak Found	Peak Found
High	P01011-1	Alpha-1-antichymotrypsin [OS=Homo sapiens]	0	251.431	52	22	244	22	1	423	47.6	5.52	841.76	22	0	1.74	0.857865	109.82	95	105	94.56	53.89	1.04112e+09	1.46051e+09	1.956e+08	9.14756e+07	9.73481e+07	3.07368e+08	2.69409e+08	1.75502e+08	6.57982e+08	1.0068e+07	4.35577e+08	3.16364e+08	High	High	High	High	High	High	High	High	High	High	High	High
High	Q9HD89	resistin [OS=Homo sapiens]	0	42.792	52	4	40	4	1	108	11.4	6.86	136.42	4	0	1.74	0.87744	86.8	138.8	61.2	41.56	84.02	1.66495e+07	3.44149e+07	2.19901e+07		1.3201e+07	4.4388e+07	1.78301e+07	2.00308e+07		1.62721e+06	468460	3.46519e+06	High	High	High	Not Found	High	High	High	High	Not Found	High	Peak Found	High
High	Q14002-1	Carcinoembryonic antigen-related cell adhesion molecule 7 [OS=Homo sapiens]	0	40.777	26	5	43	5	1	265	29.4	5.54	144.51	5	0	1.74	0.858313	130.47	135.7	64.3	86.29	88.14	4.71827e+07	8.06524e+07	1.29129e+08	1.69236e+07	2.12045e+07	2.52881e+08	102998104	3.10442e+07	8.32417e+07	1.29725e+06	2.09637e+07	9.78235e+06	High	High	High	High	High	High	High	High	High	Peak Found	High	Peak Found
High	Q15067	Peroxisomal acyl-coenzyme A oxidase 1 [OS=Homo sapiens]	0	171.692	54	23	58	1	1	660	74.4	8.16	215.77	23	22	1.739	0.856303	126.51	125.5	74.5	23.43	111.24	3.38946e+07	2.97277e+07	2.3575e+07	1.02742e+07	5.79443e+06	1.93855e+07	2.15659e+07	5.74978e+06	1.21824e+08	376969	1.28531e+07	584146	Not Found	Not Found	Not Found	Not Found	Not Found	Not Found	Not Found	Not Found	High	Not Found	Not Found	Not Found
High	P48506	glutamate--cysteine ligase catalytic subunit [OS=Homo sapiens]	0	13.841	5	3	4	3	1	637	72.7	6.09	10.64	3	0	1.739	0.913077	71.77	144.9	55.1	115.67	55.36	4.61917e+06	486631	5418925	321526	76806.4	815876				42789.5	137920		High	Peak Found	Peak Found	High	Peak Found	High	Not Found	Not Found	Not Found	Peak Found	Peak Found	Not Found
High	Q07955-1	Serine/arginine-rich splicing factor 1 [OS=Homo sapiens]	0	87.454	45	14	202	14	1	248	27.7	10.36	564.43	14	0	1.737	0.860079	99.1	137.4	62.6	44.91	120.78	1.54443e+08	1.17555e+08	3.93859e+07	9.03708e+07	6.92617e+07	8.67759e+07	3.05363e+08	2.37976e+07	1.22505e+08	7.71147e+06	4.00785e+07	2.21534e+07	High	High	High	High	High	High	High	High	High	High	High	High
High	Q9UEW8	STE20/SPS1-related proline-alanine-rich protein kinase [OS=Homo sapiens]	0	56.81	21	8	19	6	1	545	59.4	6.29	61.4	8	0	1.735	0.883766	122.25	160.1	39.9	85.4	123.39	4.75548e+06	217716	1.40717e+06	1.19221e+06	404651	5.75097e+06	356035		7.14285e+06		318858		High	Peak Found	High	High	Peak Found	High	Peak Found	Not Found	High	Not Found	Peak Found	Not Found
High	Q8NCW5	NAD(P)H-hydrate epimerase [OS=Homo sapiens]	0	51.091	40	8	49	8	1	288	31.7	7.66	130.42	8	0	1.735	0.865525	96.81	176.4	23.6	111.13	79.59	1.68107e+08	2.99013e+08	8.20863e+07	2.37658e+07	3829013	1.61838e+07	5.86328e+06	2.50532e+06	6.20086e+07	939895	1.69341e+07	3.02238e+06	High	High	High	High	High	High	High	High	High	High	High	High
High	P06744	glucose-6-phosphate isomerase [OS=Homo sapiens]	0	306.622	63	30	411	30	1	558	63.1	8.32	1300.41	30	0	1.733	0.863224	77.69	132.4	67.6	33.6	35.31	7.37791e+08	2.67667e+08	5.49556e+08	2.9606e+08	9.1187e+07	5.37651e+08	1.23691e+08	1.33573e+08	6.9503e+08	3.68621e+07	2.52075e+08	7.05112e+07	High	High	High	High	High	High	High	High	High	High	High	High
High	P53597	Succinate--CoA ligase [ADP/GDP-forming] subunit alpha, mitochondrial [OS=Homo sapiens]	0	44.459	28	7	26	7	1	346	36.2	8.79	82.07	7	0	1.73	0.865525	86.33	119.4	80.6	58.2	43.46	7.44569e+06	3.65792e+06	6.74157e+06	7.92724e+06	6.81199e+06	9.80864e+06	3.72941e+06	1.34164e+06	1.41618e+07	288131	5.46099e+06	3.35759e+06	High	High	High	High	High	High	High	Peak Found	High	Peak Found	High	High
High	P49840	Glycogen synthase kinase-3 alpha [OS=Homo sapiens]	0.003	3.605	3	1	1	1	1	483	50.9	8.75	2.9	1	0	1.73	0.885274	27.16	126.7	73.3	10.19	27.32				198771		397760					211654	84007.8	Not Found	Not Found	Not Found	High	Not Found	Peak Found	Not Found	Not Found	Not Found	Not Found	Peak Found	Peak Found
High	Q15056-1	Eukaryotic translation initiation factor 4H [OS=Homo sapiens]	0	42.389	51	10	57	10	1	248	27.4	7.23	171.8	10	0	1.729	0.87744	102.89	131.9	68.1	62.04	18.41	3.38295e+07	4.79402e+07	2.59053e+07	5.9534e+07	2.21038e+07	1.19746e+08	2.58297e+07	1.45298e+07	6.23193e+07	2.37479e+06	2.81925e+07	1.09549e+07	High	High	High	High	High	High	High	High	High	High	High	High
High	O75494-1	Serine/arginine-rich splicing factor 10 [OS=Homo sapiens]	0	6.396	11	2	2	2	1	262	31.3	11.27	5.14	2	0	1.728	0.902824	62.01	108.4	91.6	59	51.79	1.97887e+06	1.8262e+06	535156		274617	493816	765798	525128	1.33125e+06	16737.2	386674		Peak Found	Peak Found	Peak Found	Not Found	High	Peak Found	High	Peak Found	Peak Found	Peak Found	Peak Found	Not Found
High	P01834	immunoglobulin kappa constant [OS=Homo sapiens]	0	196.569	87	11	821	3	1	107	11.8	6.52	3308.7	11	0	1.727	0.866768	123.49	147.2	52.8	48.9	88.26	8.58299e+07	4.21692e+08	4.37411e+08	3.48043e+08	2.64578e+08	5.8207e+08	1.34038e+08	9.75421e+07	1.87655e+08	3.52107e+07	6.24693e+08	9.0511e+07	High	High	High	High	High	High	High	High	High	High	High	High
High	P08727	Keratin, type I cytoskeletal 19 [OS=Homo sapiens]	0	301.263	74	35	753	18	1	400	44.1	5.14	2581.41	35	2	1.722	0.864767	125.6	133.3	66.7	79.6	166.12	1.24561e+08	1.45032e+07	1.09264e+08	1.35498e+07	5.5888e+06	5.82883e+07	6.36482e+06	1.02136e+07	5.46871e+08	5.36327e+06	1.56878e+07	2.99541e+06	High	High	High	High	High	High	High	High	High	High	High	High
High	Q6P4F2	Ferredoxin-2, mitochondrial [OS=Homo sapiens]	0.001	5.915	6	1	4	1	1	183	19.5	5.38	11.79	1	0	1.72	0.905113	88.68	125.7	74.3	38.92	95.63	1.53112e+06	685789	683022	399639	329183	338703	1.29512e+06	242712	801352		161335		High	Peak Found	Peak Found	Peak Found	High	High	High	Peak Found	Peak Found	Not Found	Peak Found	Not Found
High	Q9UBD6	Ammonium transporter Rh type C [OS=Homo sapiens]	0	118.634	29	7	42	7	1	479	53.1	6.39	214.71	7	0	1.719	0.893156	118.75	144.3	55.7	75.18	195.65	8.94124e+06	3.40293e+06	1.81103e+07	1.36493e+07	7.30579e+06	4.45635e+07	5.81103e+06	4.45694e+06	3.02103e+08	219004	7.89583e+06	1.47116e+06	High	Peak Found	High	High	High	High	Peak Found	High	High	High	High	Peak Found
High	Q13835	Plakophilin-1 [OS=Homo sapiens]	0	359.237	67	38	182	38	1	747	82.8	9.13	640.27	38	0	1.718	0.875903	133.2	133.6	66.4	137.46	173.56	1.75629e+08	2.35097e+07	6.98332e+08	1.67544e+07	9.51717e+06	2.1804e+08	2.44804e+07	1.97612e+07	1.011e+09	2.11581e+06	5.41449e+07	4.45382e+06	High	High	High	High	High	High	High	High	High	High	High	High
High	Q9UI12-1	V-type proton ATPase subunit H [OS=Homo sapiens]	0	50.471	27	10	22	10	1	483	55.8	6.48	64.56	10	0	1.718	0.898818	71.24	152.5	47.5	64.61	79.04	4.09572e+06	2.66099e+06	1.97666e+06	4.21509e+06	3.97965e+06	5.99348e+06	1.2071e+06	759617	8.34642e+06	89900.2	3.13187e+06	197716	High	Peak Found	High	High	Peak Found	High	Peak Found	Peak Found	High	Peak Found	High	Peak Found
High	P52434	DNA-directed RNA polymerases I, II, and III subunit RPABC3 [OS=Homo sapiens]	0	13.578	19	2	5	2	1	150	17.1	4.68	15.37	2	0	1.717	0.878765	49.04	144	56	79.69	75.78	1.51745e+06	661777		1.99174e+06	154788	1.94599e+06	558315		973030	168523	275356	152512	High	Peak Found	Not Found	High	High	High	Peak Found	Not Found	Peak Found	Peak Found	Peak Found	Peak Found
High	Q15691	Microtubule-associated protein RP/EB family member 1 [OS=Homo sapiens]	0	77.852	54	13	72	12	1	268	30	5.14	184.78	13	1	1.716	0.855718	84.15	116.3	83.7	72.36	39.89	2.05323e+07	2.95547e+07	1.83415e+07	4.60197e+07	6.4231e+06	4.59171e+07	8.71458e+06	1.00106e+07	3.21012e+07	2.22414e+06	2.01158e+07	3.55287e+06	High	High	High	High	High	High	High	High	High	High	High	High
High	P41271-2	Isoform 2 of Neuroblastoma suppressor of tumorigenicity 1 [OS=Homo sapiens]	0	10.502	12	3	14	3	1	216	23.2	6.2	24.64	3	0	1.716	0.905113	105.89	136.8	63.2	109.72	84.66	1.69731e+07	907566	610438	635900	2.75108e+06	4.19338e+06	2.87811e+06	367060	1.01062e+06	170324	444998	1.69714e+06	High	Peak Found	Peak Found	High	High	High	High	High	High	High	Peak Found	High
High	P56211	cAMP-regulated phosphoprotein 19 [OS=Homo sapiens]	0	20.015	33	3	37	2	1	112	12.3	9.09	91.38	3	0	1.715	0.897247	88.76	108.4	91.6	105.5	113.18	1.23558e+07	4.00514e+06		509516	657950	1.1629e+06	7.06998e+06	1.48465e+06	996199	155084	801842	795905	High	High	Not Found	Peak Found	High	High	High	High	Peak Found	Peak Found	Peak Found	High
High	Q9NZZ3	Charged multivesicular body protein 5 [OS=Homo sapiens]	0	25.019	28	5	41	5	1	219	24.6	4.83	106.8	5	0	1.715	0.865791	93.61	115.4	84.6	39.17	54.02	2.92426e+07	2.20892e+07	1.18081e+07	1.80738e+07	1.50358e+07	3.49304e+07	1.28034e+07	1.47831e+07	1.47764e+07	3.83163e+06	2.29534e+07	5.00537e+06	High	High	High	High	High	High	High	High	High	High	High	High
High	Q8WZA9	Immunity-related GTPase family Q protein [OS=Homo sapiens]	0	52.85	32	11	21	11	1	623	62.7	4.88	61.28	11	0	1.714	0.869253	100.54	119.4	80.6	68.45	67.78	6.66387e+06	7.07736e+06	2.76236e+06	6.87236e+06	357067	5.31582e+06	6.33151e+06	1.98875e+06	7.6894e+06	131322	3.56248e+06	454308	High	High	High	High	Peak Found	High	Peak Found	Peak Found	High	High	High	Peak Found
High	Q14376	UDP-glucose 4-epimerase [OS=Homo sapiens]	0	48.707	33	8	21	8	1	348	38.3	6.73	76.07	8	0	1.713	0.895364	123.42	167.3	32.7	49.96	169.17	7.10597e+06	1.82315e+06	1.31625e+07	4.14234e+06	3.4549e+06	1.0692e+07	1.36311e+06	492102	4.01866e+07	25225.1	1.65414e+06		High	Peak Found	High	High	Peak Found	High	Peak Found	Peak Found	High	Peak Found	Peak Found	Not Found
High	Q09028	Histone-binding protein RBBP4 [OS=Homo sapiens]	0	38.201	21	7	17	7	1	425	47.6	4.89	42.76	7	0	1.713	0.87744	97.02	105.4	94.6	93.48	96.04	7.95035e+07	1.44404e+08	7.20651e+07	1.16192e+07	3.1075e+06	1.69123e+07	1.03122e+08	5.91498e+07	1.04332e+08	2.24981e+06	7.02988e+06	3.36978e+06	High	High	High	High	Peak Found	High	Peak Found	High	High	Peak Found	High	Peak Found
High	P46734-3	Isoform 2 of Dual specificity mitogen-activated protein kinase kinase 3 [OS=Homo sapiens]	0	13.22	11	3	6	3	1	352	39.9	7.46	19.22	3	0	1.713	0.899156	36.16	86.4	113.6	94.65		608528		2.74482e+06			693972			1.90194e+06				High	Not Found	High	Not Found	Not Found	High	Not Found	Not Found	High	Not Found	Not Found	Not Found
High	O75369-8	Isoform 8 of Filamin-B [OS=Homo sapiens]	0	532.578	49	85	237	80	1	2633	281.5	5.71	764.15	85	0	1.711	0.87744	106.83	129.6	70.4	45.12	79.82	2.07042e+08	6.22489e+07	1.76862e+08	3.36682e+07	3.21868e+07	1.32746e+08	1.32158e+08	2.779e+07	1.55707e+08	7.93308e+06	1.57192e+07	7.71563e+06	High	High	High	High	High	High	High	High	High	High	Peak Found	High
High	P31689-1	DnaJ homolog subfamily A member 1 [OS=Homo sapiens]	0.002	5.291	3	1	2	1	1	397	44.8	7.08	5.5	1	0	1.711	0.897247	89.23	124.9	75.1	70.36	59.27	2.49508e+06			284693	1.32836e+06	1.43056e+06		168509		125240	731897	838831	Peak Found	Not Found	Not Found	Peak Found	Peak Found	High	Not Found	Peak Found	Not Found	High	Peak Found	Peak Found
High	P50395-1	Rab GDP dissociation inhibitor beta [OS=Homo sapiens]	0	405.689	77	34	416	25	1	445	50.6	6.47	1551.73	34	9	1.71	0.87744	93.03	142.7	57.3	37.7	60.26	5.11548e+08	3.16056e+08	4.13925e+08	3.39066e+08	5.58901e+07	4.46202e+08	1.26351e+08	1.01896e+08	9.20232e+08	1.6176e+07	3.06543e+08	4.98762e+07	High	High	High	High	High	High	High	High	High	High	High	High
High	Q6UXY1-2	Isoform 2 of Brain-specific angiogenesis inhibitor 1-associated protein 2-like protein 2 [OS=Homo sapiens]	0	8.383	6	2	2	2	1	515	57.3	9.52	7.14	2	0	1.709	0.921615	68.37	126.2	73.8	132.61	18.45	8514073			472124		436844					443698	200335	High	Not Found	Not Found	Peak Found	Not Found	Peak Found	Not Found	Not Found	Not Found	Not Found	Peak Found	Peak Found
High	Q96AB3-2	Isoform 2 of Isochorismatase domain-containing protein 2 [OS=Homo sapiens]	0.002	4.379	7	1	1	1	1	221	24.1	7.77	3.9	1	0	1.707	0.921615	61.37	126.1	73.9		61.73		515213					247791	71022.5	1.04236e+06				Not Found	Peak Found	Not Found	Not Found	Not Found	Not Found	Peak Found	Peak Found	High	Not Found	Not Found	Not Found
High	Q9BWD1	Acetyl-CoA acetyltransferase, cytosolic [OS=Homo sapiens]	0	156.817	55	14	84	14	1	397	41.3	6.92	350.63	14	0	1.706	0.885046	102.57	113.9	86.1	69.13	114.17	4.47003e+07	3.20907e+07	8.89773e+06	3.49724e+07	5.894e+06	7.84472e+07	1.20233e+07	3.08501e+06	5.21775e+07	2.77874e+06	1.31048e+08	7.72721e+07	High	High	High	High	High	High	High	High	High	High	High	High
High	Q99426	tubulin-folding cofactor B [OS=Homo sapiens]	0	28.347	39	8	15	8	1	244	27.3	5.15	35.71	8	0	1.704	0.87744	76.9	108.9	91.1	69.24	58.84	5.91466e+06		187251	6.13275e+06	2.25492e+06	1.13572e+07	2.74229e+06	5.55836e+06	1.86437e+06	682558	3.55215e+06	2.95853e+06	High	Not Found	Peak Found	High	High	High	High	Peak Found	Peak Found	High	Peak Found	Peak Found
High	Q96K21	Abscission/NoCut checkpoint regulator [OS=Homo sapiens]	0.002	3.883	2	1	3	1	1	471	51.5	5.73	7.38	1	0	1.704	0.902315	59.03	122.8	77.2	76.88	43.72	4.83129e+06		953808	467342	328564	1.83178e+06			1.33399e+06	57318.6	439442	567910	High	Not Found	Peak Found	Peak Found	High	High	Not Found	Not Found	Peak Found	Peak Found	Peak Found	Peak Found
High	P30838	Aldehyde dehydrogenase, dimeric NADP-preferring [OS=Homo sapiens]	0	248.824	58	26	338	25	1	453	50.4	6.54	1027.14	26	1	1.704	0.87744	110.99	116.4	83.6	78.4	57.72	2.69376e+08	2.15018e+08	1.26498e+09	4.46955e+08	6.12291e+07	6.75333e+08	1.85674e+08	6.86054e+07	8.1912e+08	1.10282e+07	4.13915e+08	1.61481e+08	High	High	High	High	High	High	High	High	High	High	High	High
Medium	Q9Y2G3	Probable phospholipid-transporting ATPase IF [OS=Homo sapiens]	0.013	2.405	1	1	4	1	1	1177	134.1	6.96	8.38	1	0	1.703	0.902477	106.46	134	66	85.87	97.92	1.95947e+06		407358			3.47171e+06	476363	118729	5.62824e+06		842035		Peak Found	Not Found	Peak Found	Not Found	Not Found	High	Peak Found	Peak Found	High	Not Found	Peak Found	Not Found
High	Q9UI10-2	Isoform 2 of Translation initiation factor eIF-2B subunit delta [OS=Homo sapiens]	0	15.118	9	3	3	3	1	543	59.6	9.42	11.36	3	0	1.703	0.902824	86.77	110.6	89.4	71.93	68.51	1.86212e+06	493908					329593		3.19451e+06	74986.3			High	Peak Found	Not Found	Not Found	Not Found	Not Found	Peak Found	Not Found	High	Peak Found	Not Found	Not Found
High	O43175	D-3-phosphoglycerate dehydrogenase [OS=Homo sapiens]	0	73.088	32	11	34	11	1	533	56.6	6.71	106.45	11	0	1.703	0.897247	110.36	161.5	38.5	69.07	154.5	2.4944e+07	3.33905e+06	1.44218e+07	3.50355e+06	1.86263e+06	6.94355e+06	4.80912e+06	467014	4.47992e+07	192304	1.1169e+06	276946	High	Peak Found	High	High	High	High	High	Peak Found	High	Peak Found	High	Peak Found
High	P84103	Serine/arginine-rich splicing factor 3 [OS=Homo sapiens]	0	51.411	38	7	79	6	1	164	19.3	11.65	238.59	7	0	1.702	0.902315	117.86	132.8	67.2	65.15	148.25	1.77103e+08	5.8309e+07	1.18187e+07	4.07851e+07	57942335	6.97953e+07	2.65919e+08	1.9303e+07	4.0968e+07	4.66599e+06	1.80137e+07	1.79599e+07	High	High	High	High	High	High	High	High	High	High	High	High
High	P24666-1	Low molecular weight phosphotyrosine protein phosphatase [OS=Homo sapiens]	0	58.374	66	8	54	8	1	158	18	6.74	178.56	8	0	1.702	0.87744	88.4	117.4	82.6	70.9	184.97	3.18194e+07	4.45096e+07	1.85248e+07	4.394e+07	4.92786e+06	2.19407e+07	2.42426e+08	9.54867e+06	3.43529e+07	879425	1.16053e+07	8.76887e+06	High	High	High	High	High	High	High	High	High	High	High	High
High	Q8NC51-1	Plasminogen activator inhibitor 1 RNA-binding protein [OS=Homo sapiens]	0	267.574	45	26	578	2	1	408	44.9	8.65	1722.1	26	0	1.699	0.897247	122.5	144.4	55.6	83.39	110.22	3.70161e+06	1.23956e+06		60544	220203	1650438	2.08725e+06	185441	823856	60166.7			High	High	Not Found	Peak Found	Peak Found	High	High	Peak Found	Peak Found	Peak Found	Not Found	High
High	P28799	Granulins [OS=Homo sapiens]	0	247.455	51	21	247	21	1	593	63.5	6.83	856.94	21	0	1.698	0.878765	110.24	124.8	75.2	81.4	56.07	8.84519e+08	1.98722e+08	8.71742e+07	4.10501e+07	1.34115e+08	3.05193e+08	1.89393e+08	1.19336e+08	5.33277e+07	1.85861e+07	6.09799e+07	6.06353e+07	High	High	High	High	High	High	High	High	High	High	High	High
High	P51148-2	Isoform 2 of Ras-related protein Rab-5C [OS=Homo sapiens]	0	43.86	34	7	42	4	1	249	27	8.66	129.51	7	4	1.697	0.884551	62.28	133.4	66.6	33.87	54.34	3.20291e+07	3.74098e+07	2.21287e+07	1.37599e+07	4.00273e+06	2.60559e+07	1.35709e+07	6.71383e+06	57292979	1.12433e+06	1.05035e+07	2.459e+06	High	High	High	High	Peak Found	High	Peak Found	Peak Found	High	Peak Found	High	Peak Found
High	Q96AT9	ribulose-phosphate 3-epimerase [OS=Homo sapiens]	0	27.857	26	3	27	3	1	228	24.9	5.58	74.86	3	0	1.696	0.87744	88.42	126.1	73.9	76.65	38.54	9.61645e+06	4.41496e+06	6.8552e+06	1.41569e+07	4.42648e+06	4.63082e+06	3.96429e+06	2.15611e+06	1.0992e+07	260074	5.43673e+06	1.29372e+06	High	High	High	High	High	High	High	High	High	High	High	High
High	P80188	Neutrophil gelatinase-associated lipocalin [OS=Homo sapiens]	0	168.859	73	16	358	16	1	198	22.6	8.91	1200.01	16	0	1.694	0.881441	84.18	123.5	76.5	62.84	59.49	5.66165e+08	2.58924e+09	9.23972e+08	3.76387e+08	4.01e+08	1.47474e+09	1.36722e+09	3.48934e+08	1.53079e+09	6.98083e+07	3.3901e+08	2.20248e+08	High	High	High	High	High	High	High	High	High	High	High	High
High	Q9H444	Charged multivesicular body protein 4b [OS=Homo sapiens]	0	51.983	42	10	80	10	1	224	24.9	4.82	254.46	10	0	1.693	0.897247	87.24	124.9	75.1	53.72	33.75	5.7439e+07	9.32052e+07	5.23935e+07	5.64341e+07	4.83423e+07	2.64196e+07	1.92918e+07	3.36056e+07	6.71741e+07	6.20127e+06	2.87587e+07	2.27473e+07	High	High	High	High	High	High	High	High	High	High	High	High
High	P61077-3	Isoform 3 of Ubiquitin-conjugating enzyme E2 D3 [OS=Homo sapiens]	0	26.421	28	3	39	2	1	149	16.9	7.74	106.19	3	1	1.692	0.902315	56.76	125	75	42.73	39.87	2.50711e+07	1.69102e+07	1.04757e+07	1.89966e+07	4.51978e+06	2.26986e+07	9.66783e+06	5.89892e+06	3.55756e+07	927502	1.21116e+07	2.26562e+06	High	High	High	High	High	High	High	High	High	High	High	High
High	O95678	Keratin, type II cytoskeletal 75 [OS=Homo sapiens]	0	130.275	23	21	486	1	1	551	59.5	7.74	1264.71	21	1	1.692	0.902824	114.31	73.8	126.2	113.61	97.44	1594859	1.03941e+06	254092	2.12588e+06	395330	7.90359e+06	272001	5.91478e+06	14723047		1.51878e+06	956588	Not Found	Peak Found	Not Found	Not Found	Not Found	Not Found	Not Found	High	Peak Found	Not Found	Not Found	Not Found
High	P51571	translocon-associated protein subunit delta [OS=Homo sapiens]	0	14.72	20	3	3	3	1	173	19	6.15	10.12	3	0	1.691	0.908397	104.9	89.7	110.3	125.15	99.68	1.08663e+06	476679	4.77275e+06	674027	176715	342697	179651		6.04919e+06		472620	521056	Peak Found	Peak Found	High	Peak Found	Peak Found	Peak Found	Peak Found	Not Found	High	Not Found	Peak Found	Peak Found
High	Q07020	60S ribosomal protein L18 [OS=Homo sapiens]	0	43.75	42	7	50	7	1	188	21.6	11.72	158.2	7	0	1.69	0.87744	121.22	153.1	46.9	87.98	150.51	6.90468e+07	1.38434e+07	1.16632e+08	3.15136e+06	9.72194e+06	5.73704e+07	1.39316e+07	5.19889e+06	2.58194e+08	1.08238e+06	1.05541e+07	5.0586e+06	High	High	High	High	High	High	High	High	High	High	High	High
High	O14979-1	Heterogeneous nuclear ribonucleoprotein D-like [OS=Homo sapiens]	0	58.322	21	9	63	7	1	420	46.4	9.57	174.72	9	0	1.689	0.885274	86.68	131	69	42.83	77.59	7.31793e+06	9.04928e+06	7.67248e+06	9.26713e+06	3.85813e+06	1.75049e+07	1.21167e+07	982848	1.73079e+07	521427	4.4674e+06	930497	High	High	High	High	High	High	High	High	High	High	Peak Found	Peak Found
High	P11234-2	Isoform 2 of Ras-related protein Ral-B [OS=Homo sapiens]	0	51.507	39	10	29	7	1	228	26	7.81	76.26	10	3	1.689	0.895364	114.09	103.8	96.2	83.79	52.63	1.05669e+07	1.43139e+07	4.0843e+07	7.89864e+06	1.54774e+06	1.07942e+07	1.06789e+07	7.87799e+06	35598449	1.10972e+06	5.94136e+06	722295	High	High	High	High	High	High	Peak Found	Peak Found	High	Peak Found	High	Peak Found
High	Q9Y6E0	Serine/threonine-protein kinase 24 [OS=Homo sapiens]	0	92.288	49	16	59	11	1	443	49.3	5.69	174.58	16	5	1.689	0.897247	105.85	152.7	47.3	111.63	55.68	3.09577e+07	1.93745e+08	9.5091e+07	2.12221e+07	2.85034e+06	1.9426e+07	8.06983e+06	4.51065e+06	4.37827e+07	1.27495e+06	7.36719e+06	1.72919e+06	High	High	High	High	High	High	High	High	High	High	High	High
High	Q9Y2A7-2	Isoform 2 of Nck-associated protein 1 [OS=Homo sapiens]	0	125.545	27	20	39	20	1	1134	129.4	6.68	142.08	20	0	1.688	0.895485	106.19	138.4	61.6	68.76	132.1	3.74361e+06	3.92157e+06	1.03199e+07	8.09949e+06	918682	1.36972e+07	1.1349e+06	1.48256e+06	3.95816e+07	327398	3.08946e+06	654905	High	Peak Found	High	Peak Found	Peak Found	High	Peak Found	Peak Found	High	Peak Found	High	Peak Found
High	P28074-1	proteasome subunit beta type-5 [OS=Homo sapiens]	0	51.914	36	7	41	7	1	263	28.5	6.92	126.63	7	0	1.688	0.881682	94.33	145.5	54.5	73.97	66.37	6.86517e+07	50931265	7.49087e+07	7.29195e+06	3.21945e+06	1.74183e+07	1.11613e+07	5.27354e+06	56456632	557637	1.32956e+07	2365280	High	High	High	High	High	High	High	High	High	High	High	High
High	P05534	HLA class I histocompatibility antigen, A-24 alpha chain [OS=Homo sapiens]	0	40.03	29	7	21	2	1	365	40.7	6.34	69.55	7	1	1.687	0.895364	111.58	124.3	75.7	12.02	46.26	8.73645e+06	9.16655e+06	9385346	4.714e+06	2.52818e+06	7.79192e+06	4.60925e+06	1.97918e+06	1.51132e+06	697877	4.01675e+06	2.28495e+06	Peak Found	High	Not Found	Peak Found	High	Peak Found	Peak Found	High	Not Found	Peak Found	Peak Found	High
High	P05388	60S acidic ribosomal protein P0 [OS=Homo sapiens]	0	113.567	50	13	129	13	1	317	34.3	5.97	462.95	13	0	1.687	0.885274	102.16	135.2	64.8	31.99	73.76	1.83284e+08	1.02045e+08	1.06659e+08	6.34089e+07	1.60882e+07	1.0565e+08	3.57518e+07	2.88991e+07	3.34461e+08	5.5754e+06	6.7417e+07	9.19258e+06	High	High	High	High	High	High	High	High	High	High	High	High
Medium	Q13315	Serine-protein kinase ATM [OS=Homo sapiens]	0.012	2.49	1	2	2	2	1	3056	350.5	6.81	0	2	0	1.684	0.905113	170.2	110.9	89.1	135.22	48.44			11558139			254190		785032	5976111		1.04641e+06		Not Found	Not Found	Peak Found	Not Found	Not Found	Peak Found	Not Found	High	Peak Found	Not Found	High	Not Found
High	P50213-1	Isocitrate dehydrogenase [NAD] subunit alpha, mitochondrial [OS=Homo sapiens]	0	50.4	31	10	37	10	1	366	39.6	6.92	115.26	10	0	1.684	0.881829	92.04	151.2	48.8	36.54	72.34	1.91657e+07	2.75645e+07	1.43671e+07	1.01442e+07	2.99035e+06	1.78861e+07	8.88418e+06	1.89799e+06	3.53421e+07	516111	4.8326e+06	1.54715e+06	High	High	High	High	High	High	High	Peak Found	High	Peak Found	Peak Found	Peak Found
High	P60520	Gamma-aminobutyric acid receptor-associated protein-like 2 [OS=Homo sapiens]	0	9.459	22	3	12	2	1	117	13.7	8.1	25.11	3	1	1.683	0.905113	70.19	129.6	70.4	66.59	61.41	1.0467e+06	1.52936e+06	5.70122e+06	3.80886e+06	838146	4.10805e+06	1203051	213478	1.30359e+06	220874	2.3862e+06	937926	High	High	Peak Found	High	Peak Found	Peak Found	Peak Found	Peak Found	High	Peak Found	Peak Found	Peak Found
High	Q14697-1	Neutral alpha-glucosidase AB [OS=Homo sapiens]	0	273.739	48	35	114	35	1	944	106.8	6.14	411.13	35	0	1.682	0.902315	115.59	127	73	40.17	62.24	8.9452e+07	5.84984e+07	4.9111e+07	2.75505e+07	7.62396e+06	8.55867e+07	1.1824e+07	9.75212e+06	1.48428e+08	5.05841e+06	3.31299e+07	1.0594e+07	High	High	High	High	High	High	High	High	High	High	High	Peak Found
High	Q13510-2	Isoform 2 of Acid ceramidase [OS=Homo sapiens]	0	55.086	28	10	46	10	1	411	46.5	7.85	134.88	10	0	1.682	0.880759	89.82	110.8	89.2	32.38	59.26	3.65764e+07	2.27155e+07	2.43294e+07	2.88049e+07	1.06048e+07	3.79033e+07	7.80848e+06	1.85312e+07	7.63657e+07	2.09407e+06	23487452	2.29155e+06	High	High	High	High	High	High	High	High	High	High	High	Peak Found
High	Q15631-1	Translin [OS=Homo sapiens]	0	48.973	34	8	36	8	1	228	26.2	6.44	120.86	8	0	1.68	0.902824	88.07	111.1	88.9	70.9	64.23	1.32673e+07	8.59031e+06	2.74289e+07	1.84802e+07	2.46929e+06	8.46121e+06	4.12077e+06	1.13933e+07	2.55908e+07	613710	8.31753e+06	1.83317e+06	High	High	High	High	High	High	High	High	High	Peak Found	High	Peak Found
High	P01583	interleukin-1 alpha [OS=Homo sapiens]	0	14.111	13	2	2	2	1	271	30.6	5.2	9.61	2	0	1.679	0.918037	80.53	97.8	102.2	91.85	109.46		276605			549115	429032			2.61785e+06			76434	Not Found	Peak Found	Not Found	Not Found	Peak Found	Peak Found	Not Found	Not Found	High	Not Found	Not Found	Peak Found
Low	Q8NEP3	Dynein assembly factor 1, axonemal [OS=Homo sapiens]	0.076	1.269	1	1	2	1	1	725	80	4.67	0	1	0	1.677	0.911985	20.97	125.3	74.7	67.37	6.73				336825	571025	500874				34696.2	291377	166063	Not Found	Not Found	Not Found	High	Peak Found	High	Not Found	Not Found	Not Found	Peak Found	Peak Found	Peak Found
High	P57737-3	Isoform 3 of Coronin-7 [OS=Homo sapiens]	0	12.08	6	4	4	4	1	1048	114.1	6.33	8.56	4	0	1.676	0.913407	87.86	100.8	99.2	96.72	62.88	2.76667e+06		462897	541303	152940	168737	133405		1.47488e+06			213387	High	Not Found	High	Peak Found	Peak Found	Peak Found	Peak Found	Not Found	Peak Found	Not Found	Not Found	Peak Found
High	P62304	small nuclear ribonucleoprotein E [OS=Homo sapiens]	0.001	5.784	12	1	8	1	1	92	10.8	9.44	22.53	1	0	1.675	0.918037	61.04	130.7	69.3	20.57	65.86	2.76509e+06	1306011	2.31759e+06	1.3892e+06	666834	1.96349e+06	1.06405e+06	550903	7.31142e+06	86719.4	1859852	453665	High	High	High	High	High	Peak Found	High	High	Peak Found	Peak Found	Peak Found	High
High	P48595	serpin B10 [OS=Homo sapiens]	0	58.776	24	7	15	7	1	397	45.4	6.16	49.52	7	0	1.674	0.921615	97.59	117.2	82.8	78.32	50.7	7.25246e+06	7.23909e+06	120544	1224191	501822	7.00462e+06	2.19399e+06	1.34536e+06	9.51592e+06	517729	838862	970580	High	High	High	Peak Found	Peak Found	High	Peak Found	Peak Found	Peak Found	High	Peak Found	Peak Found
High	Q9Y2V2	Calcium-regulated heat-stable protein 1 [OS=Homo sapiens]	0	84.434	63	8	141	8	1	147	15.9	8.21	517.59	8	0	1.674	0.895364	103.54	130.8	69.2	56.39	85.46	8.73043e+08	2.19215e+08	1.69784e+08	1.27979e+08	1.31163e+08	4.20253e+08	5.26967e+08	9.76756e+07	2.74519e+08	1.23927e+07	7.79649e+07	1.32987e+08	High	High	High	High	High	High	High	High	High	High	High	High
High	P13693	Translationally-controlled tumor protein [OS=Homo sapiens]	0	122.109	90	12	154	12	1	172	19.6	4.93	526.63	12	0	1.673	0.895364	94.71	120.7	79.3	69.38	46.1	1.53146e+08	3.3489e+08	2.29735e+08	3.29179e+08	3.26926e+07	1.88639e+08	9.73072e+07	1.08458e+08	3.31757e+08	6.98162e+06	141425682	2.52028e+07	High	High	High	High	High	High	High	High	High	High	High	High
High	P10145	interleukin-8 [OS=Homo sapiens]	0	15.381	29	3	22	3	1	99	11.1	8.84	54.56	3	0	1.673	0.899156	141.71	185	15	57.81	168.44	1.95634e+07	1.85877e+07	1.62643e+07	696227	4.51905e+06	5.65715e+06	3.46067e+07	7.89722e+06	779113	163743	266949	409885	High	High	High	Peak Found	High	High	High	High	Peak Found	High	Peak Found	Peak Found
High	O00442-2	Isoform 2 of RNA 3'-terminal phosphate cyclase [OS=Homo sapiens]	0.002	4.028	3	1	2	1	1	379	40.7	8.34	4.67	1	0	1.673	0.921615	144.44	99.7	100.3	76.92	124.44				252689	140472	1.39896e+06			3.62737e+06			53089.9	Not Found	Not Found	Not Found	Peak Found	Peak Found	High	Not Found	Not Found	High	Not Found	Not Found	Peak Found
High	Q92900	Regulator of nonsense transcripts 1 [OS=Homo sapiens]	0	10.329	2	2	3	2	1	1129	124.3	6.61	8.77	2	0	1.672	0.922182	100.26	137.9	62.1	50.57	81.52			722237		128731	1.07611e+06				18261	500859		Not Found	Not Found	High	Not Found	Peak Found	High	Not Found	Not Found	Not Found	Peak Found	Peak Found	Not Found
High	Q8TCT9-2	Isoform 2 of Minor histocompatibility antigen H13 [OS=Homo sapiens]	0.008	2.856	4	2	7	2	1	426	46.8	7.23	10.74	2	0	1.67	0.905113	56.19	124.9	75.1	33.73	84.36	3449571		3.51037e+06	1.62117e+06	1.96398e+06	5.32765e+06	1.56071e+06	1.8014e+06	1.87023e+07	222117	1.5232e+06	1.01705e+06	High	Not Found	High	Peak Found	Peak Found	High	Peak Found	Peak Found	High	Peak Found	Peak Found	Peak Found
High	Q99961	Endophilin-A2 [OS=Homo sapiens]	0	93.506	48	15	76	15	1	368	41.5	5.43	219.91	15	0	1.669	0.9018	105.99	147.1	52.9	39.48	94.68	9.22213e+07	5.18525e+07	4.41272e+07	4.44732e+07	7.71421e+06	4.73084e+07	1.76305e+07	2.72635e+07	1.72806e+08	1.62741e+06	1.13719e+07	2.59092e+06	High	High	High	High	High	High	High	High	High	High	High	Peak Found
High	Q96A26	Protein FAM162A [OS=Homo sapiens]	0	15	30	4	8	4	1	154	17.3	9.77	26.74	4	0	1.669	0.902824	89.44	137.1	62.9	61.25	52.25	31712.6		8.55144e+06	3.77616e+06	1.68362e+06	6.34944e+06	1.54315e+06	977518	7.71941e+06	298298	2.55013e+06	3.00589e+06	Peak Found	Not Found	High	High	Peak Found	High	Peak Found	Peak Found	High	Peak Found	Peak Found	Peak Found
High	P48449-1	lanosterol synthase [OS=Homo sapiens]	0	34.325	11	7	12	7	1	732	83.3	6.61	32.54	7	0	1.668	0.902824	105.26	97.1	102.9	105.95	91.43	8.05379e+06	1.96706e+07	2.81538e+06	719930	258431	9.10314e+06	9.37909e+06	6.41551e+06	2.42423e+07	139219	1.45128e+06	46651.3	High	Peak Found	High	Peak Found	Peak Found	High	Peak Found	Peak Found	High	Peak Found	Peak Found	Peak Found
High	P62195-1	26S protease regulatory subunit 8 [OS=Homo sapiens]	0	74.744	44	12	41	11	1	406	45.6	7.55	125.78	12	0	1.666	0.902824	103.77	138.7	61.3	61.99	85.01	1.52086e+07	3.62795e+06	8.37713e+06	1.37075e+07	2.56256e+06	1.7054e+07	2.12353e+06	273575	2.76644e+07	848520	9.05964e+06	1.0338e+06	High	High	High	High	High	High	High	Peak Found	High	High	High	Peak Found
High	Q8IYB5	Stromal membrane-associated protein 1 [OS=Homo sapiens]	0	19.902	8	3	6	3	1	467	50.4	8.75	18.55	3	0	1.665	0.902824	72.13	155	45	23.24	104.89	2.23891e+06	1.3556e+06				1.13637e+06	323240		3.54522e+06		187188		High	Peak Found	High	Not Found	Not Found	Peak Found	Peak Found	Not Found	High	Not Found	Peak Found	Not Found
High	Q16543	Hsp90 co-chaperone Cdc37 [OS=Homo sapiens]	0	90.597	39	14	73	14	1	378	44.4	5.25	236.98	14	0	1.663	0.902477	79.44	118.3	81.7	68.9	22.86	2.78288e+07	2.86137e+07	2.09937e+07	5.34712e+07	1.37367e+07	3.43521e+07	1.77445e+07	1.24941e+07	4.1898e+07	1.6694e+06	2.22178e+07	1.39552e+07	High	High	High	High	High	High	High	High	High	High	High	High
High	Q9ULZ3	apoptosis-associated speck-like protein containing a CARD [OS=Homo sapiens]	0	76.037	50	11	90	11	1	195	21.6	6.34	280.71	11	0	1.663	0.905048	99.01	113.4	86.6	104.29	52.03	8.32967e+06	1.51907e+07	4.30597e+07	5.37433e+07	5.65695e+06	1.53992e+07	1.2098e+07	5.96342e+06	2.81557e+07	645638	1.74812e+07	2.38208e+06	High	High	High	High	High	High	High	High	High	High	High	High
High	Q99747	Gamma-soluble NSF attachment protein [OS=Homo sapiens]	0	19.513	12	3	5	3	1	312	34.7	5.41	16.97	3	0	1.66	0.905113	20.4	124.8	75.2	19.28					471066		620101			892776				Peak Found	Peak Found	Peak Found	High	Peak Found	High	Peak Found	Peak Found	High	Not Found	Peak Found	Not Found
High	Q8NFU3-4	Isoform 4 of Thiosulfate sulfurtransferase/rhodanese-like domain-containing protein 1 [OS=Homo sapiens]	0	31.6	66	6	30	6	1	122	13.2	7.14	74.53	6	0	1.66	0.899156	88.68	123.2	76.8	81.59	39.05	1.49693e+07	6.10615e+06	1.37661e+07	3.21815e+07	1.08348e+07	1.7006e+07	1.13869e+07	3.47618e+06	1.51211e+07	1.81881e+06	9.23834e+06	3.75153e+06	High	Peak Found	High	High	High	High	High	High	Peak Found	High	High	High
High	P47813	Eukaryotic translation initiation factor 1A, X-chromosomal [OS=Homo sapiens]	0	25.984	56	6	22	1	1	144	16.5	5.24	63.48	6	0	1.659	0.902824	62.97	125.7	74.3	11.56	58.43	5457208	4.74693e+06		3.18668e+06	1.83531e+06	5.69042e+06	4.68148e+06		8.1595e+06		993399	1.08803e+06	High	High	Not Found	Peak Found	High	High	Peak Found	Not Found	High	Not Found	High	Peak Found
High	P67870	Casein kinase II subunit beta [OS=Homo sapiens]	0	14.856	22	3	13	3	1	215	24.9	5.55	45.78	3	0	1.658	0.905113	87.07	142.6	57.4	76.63	56.82	2.43747e+06	6.08211e+06	3.08284e+06	5.87857e+06	5.79807e+06	4.41381e+06	1.73868e+06	669264	5.80171e+06	59694	2.62092e+06		High	High	High	High	Peak Found	High	Peak Found	High	High	Peak Found	High	Not Found
High	P18031	Tyrosine-protein phosphatase non-receptor type 1 [OS=Homo sapiens]	0	9.993	6	2	3	2	1	435	49.9	6.27	9.31	2	0	1.657	0.91763	209.89	98.3	101.7	35.05	115.51	1.0996e+06		516579			481858			3.44411e+06			79600.9	Peak Found	Not Found	High	Not Found	Not Found	High	Not Found	Not Found	High	Not Found	Not Found	Peak Found
High	P12532	Creatine kinase U-type, mitochondrial [OS=Homo sapiens]	0	214.791	48	16	170	16	1	417	47	8.34	643.06	16	0	1.657	0.899156	97.22	126.8	73.2	39.02	46.76	2.67577e+08	3.03112e+08	8.947e+07	1.24103e+08	5.35981e+07	1.47943e+08	1.55492e+08	6.0191e+07	3.2656e+08	9.58516e+06	8.11482e+07	1.77971e+07	High	High	High	High	High	High	High	High	High	High	High	High
High	Q9UHX1-1	poly(U)-binding-splicing factor PUF60 [OS=Homo sapiens]	0	18.376	12	4	4	4	1	559	59.8	5.29	9.61	4	0	1.657	0.902824	147.99	115.6	84.4	196.83	172.15	6.28706e+07		478079008	541792	107104	917190			429188864		557765	74025.5	High	Not Found	Peak Found	High	Peak Found	High	Not Found	Not Found	Peak Found	Not Found	Peak Found	Peak Found
High	Q13409-1	cytoplasmic dynein 1 intermediate chain 2 [OS=Homo sapiens]	0	78.165	27	12	38	12	1	638	71.4	5.2	117.81	12	0	1.657	0.902824	99	115.7	84.3	55.05	88.25	3.27913e+07	1.11131e+07	2.18841e+07	4.33648e+06	3.04691e+06	1.00328e+07	5.93221e+06	2.19097e+07	1.26251e+07	3.29931e+06	6.42175e+06	3.48402e+06	High	Peak Found	High	High	High	High	High	High	High	High	High	High
High	P61970	nuclear transport factor 2 [OS=Homo sapiens]	0	44.438	75	6	42	6	1	127	14.5	5.38	126.24	6	0	1.656	0.902824	91.42	127.2	72.8	83.82	57.53	3.43613e+07	3.63809e+07	4.86108e+07	6.90071e+07	6.04866e+06	2.48259e+07	2.86254e+07	1.09605e+07	3.44546e+07	939211	3.21807e+07	5.68916e+06	High	High	High	High	High	High	High	High	High	Peak Found	High	High
High	Q12792-2	Twinfilin-1 [OS=Homo sapiens]	0	136.239	69	19	94	17	1	350	40.3	6.96	327.39	19	2	1.655	0.902824	92.87	133.8	66.2	37.78	37.57	7.41867e+07	6.30231e+07	3.72571e+07	3.97752e+07	7.11222e+06	4.52646e+07	1.5977e+07	1.26043e+07	6.38956e+07	3.27202e+06	3.2847e+07	6.34931e+06	High	High	High	High	High	High	High	High	High	High	High	High
High	Q99719-1	Septin-5 [OS=Homo sapiens]	0	37.154	30	7	18	7	1	369	42.8	6.67	57.8	7	0	1.653	0.921615	127.55	76.4	123.6	91.44	89.01	1.24722e+06	2.2207e+06	422197	3.68233e+06	394913	4.95572e+06	244822	1.81784e+06	1.53486e+07	214730	4.59551e+06	306217	Peak Found	High	High	High	Peak Found	High	Peak Found	Peak Found	High	High	High	Peak Found
High	P41091	eukaryotic translation initiation factor 2 subunit 3 [OS=Homo sapiens]	0	87.848	44	15	71	15	1	472	51.1	8.4	235.38	15	0	1.652	0.899156	91.96	132.9	67.1	54.16	57.32	5.98867e+07	1.29153e+07	6.02782e+07	1.46602e+07	6.26233e+06	4.27861e+07	1.09866e+07	6.89698e+06	8.36503e+07	3.40755e+06	1.7311e+07	4.64304e+06	High	High	High	High	High	High	High	High	High	High	High	High
High	Q6MZM0	Hephaestin-like protein 1 [OS=Homo sapiens]	0	28.934	7	6	9	6	1	1159	131.5	6.74	26.16	6	0	1.652	0.903442	79.27	105.8	94.2	107.55	51.3	448028	1.77946e+06	2.31411e+06	402208	177044	5.66573e+06		369265	4.0244e+06	82895.5	1.0345e+06		Peak Found	Peak Found	High	Peak Found	Peak Found	High	Not Found	Peak Found	High	Peak Found	Peak Found	Not Found
High	P61981	14-3-3 protein gamma [OS=Homo sapiens]	0	112.589	74	15	277	9	1	247	28.3	4.89	694.87	15	0	1.651	0.905113	89.75	132.4	67.6	69.12	49.68	4.81218e+07	45418594	8.73555e+07	8.84951e+07	1.62071e+07	3.51122e+07	2.16318e+07	1.1559e+07	7.53525e+07	2.11705e+06	2.32155e+07	1.7013e+06	High	High	High	High	High	High	High	High	High	High	High	High
High	P63241-2	Isoform 2 of Eukaryotic translation initiation factor 5A-1 [OS=Homo sapiens]	0	201.663	60	15	226	15	1	184	20.2	7.01	828.66	15	0	1.65	0.902315	68.28	121.2	78.8	38.13	36.11	2.48789e+08	2.40733e+08	1.73073e+08	2.61688e+08	9.16007e+07	2.71712e+08	227201002	7.61285e+07	4.43432e+08	1.8136e+07	1.23308e+08	4.53233e+07	High	High	High	High	High	High	High	High	High	High	High	High
High	P39687	Acidic leucine-rich nuclear phosphoprotein 32 family member A [OS=Homo sapiens]	0	59.995	37	12	70	6	1	249	28.6	4.09	210.36	12	6	1.65	0.905113	88.05	115.1	84.9	63.35	23.04	2.84334e+07	2.54392e+07	2.20045e+07	4.85452e+07	1.48583e+07	3.22699e+07	1.9727e+07	1.5337e+07	3.87713e+07	1.98509e+06	1.97079e+07	6.58654e+06	High	High	High	High	High	High	High	High	Peak Found	Peak Found	High	High
High	P13796	Plastin-2 [OS=Homo sapiens]	0	342.247	75	38	311	31	1	627	70.2	5.43	1012	38	0	1.65	0.902315	125.96	149.4	50.6	61.61	98.43	2.24617e+08	2.89514e+08	2.0216e+08	1.41996e+07	2.87932e+07	1.26771e+08	5.45401e+07	1.2501e+08	1.87115e+07	1.58089e+07	1.76726e+07	1.91625e+07	High	High	High	High	High	High	High	High	High	High	Peak Found	High
High	O95169	NADH dehydrogenase [ubiquinone] 1 beta subcomplex subunit 8, mitochondrial [OS=Homo sapiens]	0.003	3.332	6	1	1	1	1	186	21.8	6.8	2.71	1	0	1.649	0.902824	33.88	124.5	75.5		27.17			224972					62677.9	279019		150497		Not Found	Not Found	High	Not Found	Not Found	Not Found	Not Found	Peak Found	Peak Found	Not Found	Peak Found	Not Found
Medium	Q9BUW7	UPF0184 protein C9orf16 [OS=Homo sapiens]	0.013	2.395	11	1	1	1	1	83	9	4.22	2.22	1	0	1.648	0.921615	111.76	117.9	82.1	103.91	31.39		342327		1.25611e+06			626670	206489		54726	575089		Not Found	Peak Found	Not Found	High	Not Found	Not Found	Peak Found	Peak Found	Not Found	Peak Found	Peak Found	Not Found
High	P42785-1	lysosomal Pro-X carboxypeptidase [OS=Homo sapiens]	0	45.176	20	8	28	8	1	496	55.8	7.21	100.2	8	0	1.647	0.905113	91.76	110.7	89.3	125.5	71.66	1.5729e+07	1.79618e+07	7.52709e+07	4.96599e+06	1.70297e+06	8.6113e+06	9.86364e+06	6.84189e+06	35961311	234368	4.86423e+06	1.01577e+06	High	High	High	High	Peak Found	High	High	High	High	High	High	High
High	P62820	Ras-related protein Rab-1A [OS=Homo sapiens]	0	82.421	74	14	103	6	1	205	22.7	6.21	283.4	14	8	1.646	0.902824	103.81	140.6	59.4	30.36	68.55	1.44318e+08	8.39043e+07	1.47829e+08	9.90903e+07	3.53824e+07	1.78492e+08	3.2146e+07	2.09853e+07	332880109	8.57303e+06	1.06925e+08	1.59454e+07	High	High	High	High	High	High	Peak Found	High	High	High	High	High
High	P51878-5	Isoform 5 of Caspase-5 [OS=Homo sapiens]	0	9.465	7	2	3	2	1	447	51.1	9.16	9.25	2	0	1.643	0.918328	85.27	81.9	118.1	87.18	109.96	2.49497e+06	2.73461e+06	367162	471731		253577	650550	677951	1.25487e+07				High	Peak Found	High	Peak Found	Not Found	Peak Found	Peak Found	Peak Found	Peak Found	Not Found	Not Found	Not Found
High	Q9H0N5	Pterin-4-alpha-carbinolamine dehydratase 2 [OS=Homo sapiens]	0	12.614	26	3	6	3	1	130	14.4	9.11	14.75	3	0	1.643	0.921615	94.96	128.2	71.8	53.73	75.4	2550462	2.11926e+06		2.83099e+06	761328	1.51687e+06	3733445	1.65499e+06	1.87688e+06	128959	925793	447720	High	Peak Found	Peak Found	High	High	Peak Found	Peak Found	Peak Found	Peak Found	Peak Found	High	Peak Found
High	O75157	TSC22 domain family protein 2 [OS=Homo sapiens]	0	6.825	2	1	1	1	1	780	79.2	5.02	2.81	1	0	1.642	0.921615	269.13	124.3	75.7		123.87	2.13873e+06									442145	215600		Peak Found	Not Found	Not Found	Not Found	Not Found	Not Found	Not Found	Not Found	Not Found	High	Peak Found	Not Found
High	Q3LXA3	Triokinase/FMN cyclase [OS=Homo sapiens]	0	37.04	16	6	15	6	1	575	58.9	7.49	53.13	6	0	1.642	0.921615	61.71	123	77	138.69	63.58	1.32641e+06	1.28586e+06	2.20683e+06	9.07005e+06	301031	3.97127e+06	612362	214092	2.15834e+06	113611	1.77582e+06		High	High	High	High	Peak Found	High	Peak Found	High	Peak Found	Peak Found	Peak Found	Not Found
High	P61978-3	Isoform 3 of Heterogeneous nuclear ribonucleoprotein K [OS=Homo sapiens]	0	163.201	50	19	192	19	1	440	48.5	5.54	639.61	19	0	1.641	0.902824	89.51	116.3	83.7	38.46	51.16	3.38441e+08	1.61086e+08	1.13669e+08	8.27806e+07	3.52557e+07	1.63406e+08	1.5092e+08	6.25556e+07	2.22753e+08	2.38003e+07	4.44048e+07	3.34405e+07	High	High	High	High	High	High	High	High	High	High	High	High
High	Q00839	Heterogeneous nuclear ribonucleoprotein U [OS=Homo sapiens]	0	104.088	26	16	70	15	1	825	90.5	6	197.28	16	1	1.64	0.902824	96.8	101.4	98.6	67.63	63.45	1.15249e+08	2.39788e+07	3.84229e+07	7.56983e+06	1.12962e+07	4.638e+07	2.87072e+07	1.87757e+07	7.75625e+07	7.68834e+06	7606195	7.63962e+06	High	High	High	High	High	High	High	High	High	High	High	High
High	Q5VU13	V-set and immunoglobulin domain-containing protein 8 [OS=Homo sapiens]	0	8.004	6	2	3	2	1	414	43.9	7.2	8.34	2	0	1.639	0.902824	66.85	89.8	110.2	84.09	68.7	594555	1.32691e+06	819356	1.26401e+06	195204	3.74163e+06		1.38601e+06	755848	55397.4	1.01663e+06	723136	Peak Found	Peak Found	High	Peak Found	Peak Found	High	Not Found	Peak Found	Peak Found	Peak Found	Peak Found	Peak Found
High	P30533	alpha-2-macroglobulin receptor-associated protein [OS=Homo sapiens]	0	20.05	17	7	19	7	1	357	41.4	8.78	36.86	7	0	1.635	0.918328	107.91	149.2	50.8	58.7	90.12	5.82946e+06	3.90826e+06	6.13222e+06	3.71689e+06	4.48956e+06	2.37229e+06	5.55586e+06	945641	1.22903e+06	245390	1.01185e+06	932286	High	Peak Found	High	High	High	High	High	Peak Found	Peak Found	High	High	High
High	Q6FI81-1	Anamorsin [OS=Homo sapiens]	0	26.644	25	7	14	7	1	312	33.6	5.62	33.28	7	0	1.635	0.911985	99.13	139.1	60.9	62.17	46.09	2.17565e+07	6.90196e+06	4.23459e+06	3.68438e+06	1.98196e+06	6.0612e+06	2.31785e+06	204466	3948756	346576	2.60776e+06	1.29349e+06	High	Peak Found	High	High	High	High	High	Peak Found	High	High	Peak Found	High
High	P11310-2	Isoform 2 of Medium-chain specific acyl-CoA dehydrogenase, mitochondrial [OS=Homo sapiens]	0	73.999	32	10	45	10	1	425	47	8.31	140.11	10	0	1.634	0.903806	102.37	167.9	32.1	43.29	125.43	1.11552e+07	1.55081e+07	2.52901e+07	20935202	8228848	2.12331e+07	9.80078e+06	2.4975e+06	6.65247e+07	412634	3.303e+06	107226	High	High	High	High	High	High	High	Peak Found	High	Peak Found	Peak Found	Peak Found
High	Q8IZP0	abl interactor 1 [OS=Homo sapiens]	0	60.938	26	11	37	11	1	508	55	7.06	105.08	11	0	1.633	0.905113	92.48	169.3	30.7	89.05	50.22	1.0279e+08	1.40448e+08	134766705	6.60298e+06	3.3738e+06	2.62661e+07	8.92451e+06	3561512	3.90926e+07	1.29841e+06	5.40876e+06	2.71608e+06	High	High	High	High	High	High	High	High	High	High	High	High
High	Q9NTK5-1	obg-like ATPase 1 [OS=Homo sapiens]	0	120.94	51	16	121	16	1	396	44.7	7.81	369.67	16	0	1.633	0.908397	82.65	128.5	71.5	29.18	86.16	8.73301e+07	3.44758e+07	5.29273e+07	2.93554e+07	1.12599e+07	5.01997e+07	9.50007e+07	1.41014e+07	9.25399e+07	2.68174e+06	2.6207e+07	6.33836e+06	High	High	High	High	High	High	High	High	High	High	High	High
High	Q8WVJ2	NudC domain-containing protein 2 [OS=Homo sapiens]	0	10.614	17	2	4	2	1	157	17.7	5.07	12.37	2	0	1.633	0.921615	54.58	124.3	75.7	37.6	48.91	2.6575e+06	2.51296e+06	2.51788e+06	2.4216e+06	1830708	4.81151e+06	1080387	778870	4.08845e+06	264247		1860844	Peak Found	High	Peak Found	High	Peak Found	High	Peak Found	Peak Found	High	Peak Found	Not Found	Peak Found
High	P00367	Glutamate dehydrogenase 1, mitochondrial [OS=Homo sapiens]	0	152.959	51	23	117	23	1	558	61.4	7.8	396.14	23	0	1.632	0.90705	98.05	132.9	67.1	37.45	77.87	6.46752e+07	2.03103e+07	3.33185e+07	3.55906e+07	1.32478e+07	57260320	1.68845e+07	1.36984e+07	1.69968e+08	2.10937e+06	2.91932e+07	6.62585e+06	High	High	High	High	High	High	High	High	High	High	High	High
High	Q9UPT8	Zinc finger CCCH domain-containing protein 4 [OS=Homo sapiens]	0.001	5.651	1	1	1	1	1	1303	140.2	6.27	2.42	1	0	1.631	0.905113	133.88	124	76	8.86	98.02					79414.9	248069				37034.9		29046.4	Not Found	Not Found	Not Found	Not Found	High	Peak Found	Not Found	Not Found	Not Found	Peak Found	Not Found	Peak Found
High	P54578	Ubiquitin carboxyl-terminal hydrolase 14 [OS=Homo sapiens]	0	62.968	38	13	33	13	1	494	56	5.3	88.81	13	0	1.631	0.916403	108.15	95.6	104.4	45.57	65.16	1.71029e+07	2.5933e+07	1.08499e+07	1.56814e+07	2.8521e+06	2.09715e+07	2.8075e+07	9.27857e+06	6.17572e+07	500030	1.70769e+07	2.66048e+06	High	High	High	High	High	High	Peak Found	High	High	High	High	Peak Found
High	Q9GZT3-1	SRA stem-loop-interacting RNA-binding protein, mitochondrial [OS=Homo sapiens]	0	31.556	65	6	11	6	1	109	12.3	10.24	36.92	6	0	1.631	0.922182	126.03	154.8	45.2	85.22	152.65	5.68825e+06	1.97801e+06	6.09889e+06	1.49688e+06	5.03888e+06	2.67051e+06	7.46214e+06	569857	2.15572e+06	136511	299086	221735	High	Peak Found	High	Peak Found	High	Peak Found	High	Peak Found	Peak Found	Peak Found	Peak Found	Peak Found
High	P16152	Carbonyl reductase [NADPH] 1 [OS=Homo sapiens]	0	179.308	73	17	249	14	1	277	30.4	8.32	860.87	17	0	1.63	0.902824	80.94	125.5	74.5	50.47	30.57	2.96474e+08	1.01075e+08	1.08105e+08	1.80395e+08	4.51665e+07	3.02189e+08	1.13536e+08	4.62086e+07	3.41257e+08	9.18639e+06	9.8039e+07	4.07953e+07	High	High	High	High	High	High	High	High	High	High	High	High
High	P41208	centrin-2 [OS=Homo sapiens]	0	9.184	12	2	4	2	1	172	19.7	5	3.26	2	0	1.63	0.921615	105.54	124.5	75.5	110.79	136.48	5.17117e+06	2.57671e+06	12027361	1.42525e+06	522381	185454	1.27628e+07	2.6876e+06	5.99745e+06	70508.5	642003	297153	Peak Found	High	Peak Found	High	Peak Found	Peak Found	Peak Found	High	Peak Found	Peak Found	Peak Found	Peak Found
High	Q92520	Protein FAM3C [OS=Homo sapiens]	0	24.534	27	5	15	5	1	227	24.7	8.29	46.35	5	0	1.629	0.921615	99.55	146.4	53.6	62.17	94.36	1.58936e+06	8.99882e+06	2636230	4.89075e+06	3.02173e+06	3.46664e+06	6.47947e+06	587126	4737033	188234	1.999e+06	442649	Peak Found	High	High	High	High	High	High	High	High	Peak Found	High	Peak Found
High	Q8NBJ7-1	Sulfatase-modifying factor 2 [OS=Homo sapiens]	0	57.93	36	11	46	11	1	301	33.8	8	124.95	11	0	1.627	0.902824	96.83	103.1	96.9	57.52	92.1	9.57215e+06	3.72813e+07	1.1698e+07	1.93065e+07	4.89799e+06	2.26259e+07	6.1229e+07	2.23925e+07	2.9129e+07	664464	1.56718e+07	5.63293e+06	High	High	High	High	High	High	High	High	High	Peak Found	High	High
High	Q06828	Fibromodulin [OS=Homo sapiens]	0	19.673	9	3	9	3	1	376	43.2	6.04	26.24	3	0	1.627	0.921615	110.93	138.8	61.2	76.94	84.98	6.93437e+06	1.22708e+07	5153765	450036	1.83577e+06	1.9504e+06	3.25879e+06	2.18346e+06	1.64704e+07	126596	742602	625102	Peak Found	High	Peak Found	Peak Found	High	High	High	Peak Found	High	Peak Found	Peak Found	High
Medium	Q9HA64	Ketosamine-3-kinase [OS=Homo sapiens]	0.045	1.568	2	1	1	1	1	309	34.4	7.33	0	1	0	1.627	0.921615	118.2	123.9	76.1	5.76	149.69				266527		425501	3.93663e+06	714071		16539.4	221556	69173.9	Not Found	Not Found	Not Found	High	Not Found	Peak Found	Peak Found	Peak Found	Not Found	Peak Found	Peak Found	Peak Found
High	O75935	Dynactin subunit 3 [OS=Homo sapiens]	0	18.633	37	6	9	6	1	186	21.1	5.47	18.19	6	0	1.627	0.921615	99.37	119.7	80.3	78.83	53.29	2359106	1.88958e+06	8.2372e+06	5.72113e+06	2.21109e+06	909805	3.26065e+06	743832	1.5909e+06	184385	2.57159e+06	1.46201e+06	Peak Found	Peak Found	High	High	High	High	Peak Found	Peak Found	Peak Found	Peak Found	High	Peak Found
High	P62280	40S ribosomal protein S11 [OS=Homo sapiens]	0	39.574	51	9	51	9	1	158	18.4	10.3	122.83	9	0	1.625	0.905113	122.04	145.9	54.1	62.27	122.95	7.42991e+07	2.58577e+07	7.71766e+07	4.98556e+06	9.22137e+06	4.53934e+07	1.04358e+08	5.18121e+06	1.14823e+08	1.29664e+06	8.60199e+06	6.44238e+06	High	Peak Found	High	High	High	High	High	High	High	High	High	High
High	P84095	Rho-related GTP-binding protein RhoG [OS=Homo sapiens]	0	22.41	27	4	17	3	1	191	21.3	8.12	49.51	4	0	1.623	0.922182	85.57	155.8	44.2	75.68	92.15	7.14491e+06	2.79068e+06	7.5513e+06	493381	171548	4.9016e+06	379680	222773	7.54758e+06	262400			High	Peak Found	High	Peak Found	Peak Found	High	Peak Found	Peak Found	High	Peak Found	Not Found	Not Found
Medium	Q9UNZ5	Leydig cell tumor 10 kDa protein homolog [OS=Homo sapiens]	0.027	1.863	7	1	2	1	1	99	10.6	11.55	3.85	1	0	1.623	0.921615	91.47	127.3	72.7	50.59	80.09	5.53532e+06	725033		3.55343e+06	1.48438e+06	4234977	1.86365e+06	1.52595e+06	808012	752999	3.64063e+06	540318	High	Peak Found	Not Found	Peak Found	Peak Found	Peak Found	High	Peak Found	Peak Found	Peak Found	Peak Found	Peak Found
High	Q16401	26S proteasome non-ATPase regulatory subunit 5 [OS=Homo sapiens]	0	70.992	30	12	27	12	1	504	56.2	5.48	83.74	12	0	1.622	0.921615	124.93	154.6	45.4	45.36	122.72	7.00837e+06	2.17443e+06	5.44625e+06	2.41045e+06	486647	4.97907e+06	401348	210804	3.12812e+07	1.1448e+06	1.09064e+06		High	Peak Found	High	High	Peak Found	High	Peak Found	Peak Found	High	Peak Found	Peak Found	Not Found
High	P30085-1	UMP-CMP kinase [OS=Homo sapiens]	0	143.829	62	12	204	12	1	196	22.2	5.57	652.61	12	0	1.622	0.905113	90.4	103.8	96.2	53.58	78.95	1.3121e+08	8.99943e+07	1.70732e+08	1.91984e+08	4.46228e+07	2.34949e+08	6.3155e+07	4.75653e+07	2.27408e+08	2.86395e+07	1.31668e+08	2.2548e+08	High	High	High	High	High	High	High	High	High	High	High	High
High	Q8WXF1	Paraspeckle component 1 [OS=Homo sapiens]	0	30.067	14	5	12	5	1	523	58.7	6.67	41.6	5	0	1.622	0.921615	93.33	97	103	60.71	49.27	1.95306e+06	3.46641e+06	1.14461e+06	2.60189e+06	639119	5.62234e+06	1.78743e+06	873011	6.59902e+06	375169	3.79238e+06	554758	High	Peak Found	High	High	Peak Found	High	Peak Found	Peak Found	High	High	High	Peak Found
High	Q9H0E2	Toll-interacting protein [OS=Homo sapiens]	0	42.974	36	8	42	8	1	274	30.3	5.97	135.79	8	0	1.621	0.921615	85.33	136.6	63.4	41.88	39.47	1.66127e+07	4.62816e+06	1.11982e+07	1.24518e+07	5.62115e+06	1.58944e+07	4.87425e+06	2.97592e+06	2.6161e+07	838017	3.87846e+06	3.7181e+06	High	High	High	High	High	High	High	High	High	High	Peak Found	High
High	Q07866-6	Isoform N of Kinesin light chain 1 [OS=Homo sapiens]	0	46.799	24	12	22	12	1	628	71	6.67	51.11	12	0	1.62	0.905113	86.81	133.5	66.5	26.84	44.56	1.16373e+07	7.20423e+06	4.75699e+06	3.29722e+06	1.73331e+06	7.03658e+06	4.26001e+06	3.16274e+06	4.72343e+06	334533	2.66448e+06	756922	High	High	High	High	Peak Found	High	Peak Found	Peak Found	High	High	High	Peak Found
High	P20339	Ras-related protein Rab-5A [OS=Homo sapiens]	0	40.214	39	7	41	4	1	215	23.6	8.15	122.73	7	0	1.62	0.91763	90	107.4	92.6	72.68	81.74	1.71239e+06	854040	353088	1.85291e+06	355247	2808812	1.72779e+06	698645	6.62778e+06	49152.6	660201	160401	High	High	High	High	High	High	Peak Found	Peak Found	High	Peak Found	High	Peak Found
High	Q5SRE7-3	Isoform 3 of Phytanoyl-CoA dioxygenase domain-containing protein 1 [OS=Homo sapiens]	0.002	5.373	4	1	1	1	1	297	32.6	9.06	3.03	1	0	1.619	0.921615	97.87	117.2	82.8	150.9	77.66	1.73701e+06	7.82114e+06		387496	97174.4	428299			532673			419437	Peak Found	Peak Found	Not Found	High	Peak Found	Peak Found	Not Found	Not Found	Peak Found	Not Found	Not Found	Peak Found
High	P26640	Valine--tRNA ligase [OS=Homo sapiens]	0	98.579	20	18	31	18	1	1264	140.4	7.59	101.84	18	0	1.619	0.921615	112.94	116.6	83.4	70.99	114.97	1.23539e+07	2.24973e+06	1.31027e+07	1.63692e+07	2.94108e+06	2.51491e+07	1.83939e+06	448091	1.92597e+07	1.35734e+06	2.95114e+07	3.31885e+06	High	Peak Found	High	Peak Found	Peak Found	High	Peak Found	Peak Found	High	Peak Found	Peak Found	Peak Found
High	P08236	beta-glucuronidase [OS=Homo sapiens]	0	6.391	2	2	3	2	1	651	74.7	7.02	5.96	2	0	1.619	0.908073	88.12	123.6	76.4	72.1	97.09	1.89438e+06	1.67153e+06	4.31398e+06	355164	841732	753007	551793	2.00805e+06	2324177	106379		137322	Peak Found	Peak Found	High	Peak Found	Peak Found	High	Peak Found	Peak Found	Peak Found	Peak Found	Not Found	Peak Found
High	O95372	acyl-protein thioesterase 2 [OS=Homo sapiens]	0	47.01	36	5	22	5	1	231	24.7	7.23	106.03	5	0	1.618	0.905113	100.57	138.1	61.9	79.16	86.55	5.64719e+06	4.42641e+06	7.7312e+06	1.22976e+07	1.37268e+06	8.94543e+06	2.5078e+06	1.32086e+06	1.98194e+07	155923	3.65162e+06	501855	High	High	High	High	Peak Found	High	High	High	High	Peak Found	High	Peak Found
Low	P51589	Cytochrome P450 2J2 [OS=Homo sapiens]	0.077	1.231	2	1	7	1	1	502	57.6	8.6	4.2	1	0	1.618	0.911985	107.76	122.1	77.9	43.71	98.14	1.07851e+07	1.35885e+07	5.27197e+06	3.89053e+06	2.23183e+06	4.28984e+06	6.99854e+06	2.35946e+06	2.66938e+07		518012	365887	Peak Found	High	Peak Found	High	High	Peak Found	High	High	High	Not Found	Peak Found	Peak Found
High	Q6IBS0	Twinfilin-2 [OS=Homo sapiens]	0	75.982	38	10	29	8	1	349	39.5	6.84	106.8	10	0	1.617	0.906842	113.71	140	60	229.95	90.44	9.81674e+08	1.02855e+07	6.83739e+06	6.65225e+06	1.85803e+06	8.43143e+06	1.08858e+06	1.13767e+06	8602949	723550	1.18512e+07	1.79337e+06	High	High	High	High	High	High	Peak Found	High	High	High	Peak Found	Peak Found
High	Q14165	Malectin [OS=Homo sapiens]	0.002	5.208	4	1	1	1	1	292	32.2	5.41	3.4	1	0	1.617	0.921615	143.29	174.9	25.1	107	111.44	417636	225711		11863768	3.95566e+06	7.47739e+06	221171	125699	556313	632819	7.36997e+06	2.06506e+06	Peak Found	Peak Found	Not Found	Peak Found	Peak Found	Peak Found	Peak Found	Peak Found	High	Peak Found	Peak Found	Peak Found
High	Q9UJU6-3	Isoform 3 of Drebrin-like protein [OS=Homo sapiens]	0	160.115	51	19	144	1	1	439	49	5.05	498.87	19	19	1.615	0.905113	96.18	127.9	72.1	45.08	37.74	7.38106e+07	4.15381e+07	7.93097e+07	6.25795e+07	1.6629e+07	1.23903e+08	2.62208e+07	1.61927e+07	1.4483e+08	5.75538e+06	2.48844e+07	2.2263e+07	Not Found	Not Found	Not Found	High	High	High	Not Found	Not Found	Not Found	High	Not Found	High
High	P13489	Ribonuclease inhibitor [OS=Homo sapiens]	0	259.573	74	22	214	22	1	461	49.9	4.82	785.38	22	0	1.615	0.905113	92.96	137.1	62.9	45.58	45.52	2.05421e+08	7.79781e+07	1.46332e+08	1.42116e+08	2.58915e+07	1.93011e+08	4.31333e+07	2.72782e+07	2.98907e+08	7.67178e+06	8.88586e+07	3.38275e+07	High	High	High	High	High	High	High	High	High	High	High	High
High	P09234	U1 small nuclear ribonucleoprotein C [OS=Homo sapiens]	0	17.089	19	2	10	2	1	159	17.4	9.67	38.67	2	0	1.613	0.922182	125.78	118.2	81.8	71.46	93.34	1.62059e+07	2.88038e+06	2.28502e+06	2.21963e+06	2.41917e+06	4.49515e+06	1.03749e+07	1.42481e+06	6030401	316016	802567	2.16554e+06	High	High	High	High	Peak Found	High	High	High	Peak Found	Peak Found	Peak Found	High
High	Q9BXS5-2	Isoform 2 of AP-1 complex subunit mu-1 [OS=Homo sapiens]	0	7.842	5	2	4	1	1	435	49.8	7.61	8.45	2	0	1.613	0.921615	0	123.5	76.5					1.09464e+06						1.38811e+06				Not Found	Not Found	High	Not Found	Not Found	Not Found	Not Found	Not Found	Peak Found	Not Found	Not Found	Not Found
High	Q9UJU6-1	Drebrin-like protein [OS=Homo sapiens]	0	160.117	52	19	143	1	1	430	48.2	5.05	499.37	19	0	1.613	0.909782	84.06	99.2	100.8	75.61	65.77				1.12865e+06	327290	4.51403e+06				308922	414565	947790	Not Found	Not Found	Not Found	High	Peak Found	High	Not Found	Not Found	Not Found	High	Peak Found	High
High	O15382	Branched-chain-amino-acid aminotransferase, mitochondrial [OS=Homo sapiens]	0	27.263	18	5	7	5	1	392	44.3	8.65	18.11	5	0	1.612	0.921615	54.13	111.2	88.8	74.43	53.36	2.73862e+06	476013	1.6663e+06	3.43194e+06	800986	2.43035e+06	3.04764e+06	478082	4.31406e+06	120435	2.08678e+06	702424	High	Peak Found	High	High	Peak Found	High	Peak Found	Peak Found	High	Peak Found	High	Peak Found
High	Q13428-4	Isoform 4 of Treacle protein [OS=Homo sapiens]	0.001	6.188	2	3	3	3	1	1524	155.8	8.95	6.28	3	0	1.612	0.921615	103.15	134.8	65.2	101.45	81.3	5.60691e+06	1.67551e+06			89927.2		1.16173e+06	1.26475e+06	940919			147696	High	Peak Found	Not Found	Not Found	Peak Found	Not Found	High	Peak Found	Peak Found	Not Found	Not Found	Peak Found
High	Q15366-2	Isoform 2 of Poly(rC)-binding protein 2 [OS=Homo sapiens]	0	53.97	36	10	61	5	1	366	38.6	6.79	177.84	10	0	1.611	0.905113	119.88	128.7	71.3	63.47	111.08	4.39572e+07	1.30217e+07	2.17933e+07	7.68658e+06	1.16803e+06	1.48636e+07	7.90145e+06	4.48318e+06	8.25432e+07	442109	6.34828e+06	2.2659e+06	High	High	High	High	High	High	High	High	High	Peak Found	High	High
High	P53634-1	Dipeptidyl peptidase 1 [OS=Homo sapiens]	0	93.006	32	11	79	11	1	463	51.8	6.99	236.05	11	0	1.611	0.921615	87.6	137.5	62.5	51.22	71.84	2.7305e+07	8.04423e+07	2.93602e+07	1.88943e+07	1.38423e+07	3.47134e+07	4.38345e+07	3.00741e+07	3.33489e+07	1.62123e+06	1.04639e+07	6.92981e+06	High	High	High	High	High	High	High	High	High	High	High	High
High	P62310	U6 snRNA-associated Sm-like protein LSm3 [OS=Homo sapiens]	0.002	4.827	20	2	10	2	1	102	11.8	4.7	22.88	2	0	1.611	0.921615	71.12	130.9	69.1	88.04	56.33	3.11164e+06	3723044	1.86232e+06	7.41694e+06	1.41216e+06	3.22388e+06	2.9415e+06	774172	5.03243e+06	133400	3.26306e+06	493367	Peak Found	High	High	High	High	High	Peak Found	Peak Found	Peak Found	Peak Found	High	High
High	Q08211	Atp-dependent rna helicase a [OS=Homo sapiens]	0	74.698	15	16	29	16	1	1270	140.9	6.84	79.81	16	0	1.61	0.921615	106.08	136	64	59.18	90.89	1.01607e+07	4.72837e+06	4.86507e+06	1.65757e+06	1.06364e+06	1.17181e+07	6.27837e+06	671522	1.64719e+07	412286	1.05612e+06	167771	High	High	High	High	High	High	High	High	High	Peak Found	Peak Found	Peak Found
High	Q13363-1	C-terminal-binding protein 1 [OS=Homo sapiens]	0.002	4.473	3	1	1	1	1	440	47.5	6.77	2.61	1	0	1.61	0.922182	62.98	121.5	78.5	39.88	58.46				441302		428051	312088	94698.4			496273		Not Found	Not Found	Not Found	High	Not Found	Peak Found	Peak Found	Peak Found	Not Found	Not Found	Peak Found	Not Found
High	Q13435	Splicing factor 3b subunit 2 [OS=Homo sapiens]	0	29.044	12	9	20	9	1	895	100.2	5.67	49.05	9	0	1.61	0.921615	121.73	96.1	103.9	74.97	59.42	1.85482e+07	7.19342e+06	1.41549e+07	2.23042e+06	1.29121e+07	1.37161e+07	1.08941e+07	1.26746e+07	9.54733e+06	973739	1.40746e+07	1.48784e+07	High	Peak Found	High	Peak Found	High	High	High	High	High	High	High	High
High	P55884-2	Isoform 2 of Eukaryotic translation initiation factor 3 subunit B [OS=Homo sapiens]	0	101.767	24	18	40	18	1	873	99	5.08	131.96	18	0	1.61	0.921615	107.98	142.9	57.1	59.9	79.26	2.57979e+07	7.44619e+06	2.11151e+07	5.45651e+06	1.78685e+06	2.71775e+07	4.75252e+06	2.64857e+06	4.38364e+07	1.04912e+06	4.45674e+06	1.65971e+06	High	Peak Found	High	High	Peak Found	High	Peak Found	Peak Found	High	Peak Found	High	Peak Found
High	P42126	Enoyl-CoA delta isomerase 1, mitochondrial [OS=Homo sapiens]	0	51.569	35	8	29	8	1	302	32.8	8.54	88.5	8	0	1.609	0.912354	84.5	150.6	49.4	67.77	99.9	6.80203e+06	5.78665e+06	4.34189e+06	1.04309e+07	1.84663e+06	7.71735e+06	1.31107e+06	1.05571e+06	2.19511e+07	105333	6.94063e+06	847967	High	High	High	High	High	High	Peak Found	High	High	Peak Found	High	Peak Found
High	Q8WW59	SPRY domain-containing protein 4 [OS=Homo sapiens]	0	13.251	27	4	7	4	1	207	23.1	6.93	13.4	4	0	1.609	0.921615	84.54	148.6	51.4	85.82	46.03			322894	2407046	439526	1.97727e+06	576906			102944	342234	157524	Not Found	Not Found	High	High	Peak Found	High	Peak Found	Not Found	Not Found	Peak Found	Peak Found	Peak Found
High	P05387	60S acidic ribosomal protein P2 [OS=Homo sapiens]	0	131.316	95	10	138	9	1	115	11.7	4.54	621.2	10	2	1.609	0.908584	112.47	133.8	66.2	98.65	94.74	9.85281e+07	1.92967e+08	4.95713e+07	4.09755e+08	1.12268e+08	1.52504e+08	3.84324e+08	3.34762e+07	1.4202e+08	1.03366e+07	2.91074e+08	3.5683e+07	High	High	High	High	High	High	High	High	High	High	High	High
High	P01742	Immunoglobulin heavy variable 1-69 [OS=Homo sapiens]	0	10.666	21	2	26	1	1	117	12.7	9.17	59.49	2	1	1.609	0.919828	95.01	111.6	88.4	55.11	93.7	1.91062e+07	4.06532e+07	1.50108e+07	6.68921e+06	6.774e+06	1.34603e+07	2.33841e+07	2.87832e+07	5137918	827168	1.4916e+07	3.6432e+06	Not Found	Not Found	Peak Found	Not Found	High	Not Found	Not Found	Peak Found	Not Found	Peak Found	Not Found	Not Found
High	P49902	Cytosolic purine 5'-nucleotidase [OS=Homo sapiens]	0	126.463	37	17	68	17	1	561	64.9	6.14	221.43	17	0	1.608	0.921615	111.08	145	55	77.47	117.8	4.01074e+07	6.23348e+06	1.75054e+07	1.04499e+07	3.33062e+06	5.33527e+07	2.06758e+06	3.6911e+06	9.23334e+07	768276	1.61983e+07	1.3076e+06	High	High	High	High	High	High	Peak Found	Peak Found	High	High	High	Peak Found
High	A6NDG6	glycerol-3-phosphate phosphatase [OS=Homo sapiens]	0	9.108	5	1	1	1	1	321	34	6.14	4.23	1	0	1.608	0.921615	80.7	131.1	68.9	47.78	76.55				783309		671423				38409.8	407647	676942	Not Found	Not Found	Not Found	High	Not Found	Peak Found	Not Found	Not Found	Not Found	Peak Found	Peak Found	Peak Found
High	Q13217	DnaJ homolog subfamily C member 3 [OS=Homo sapiens]	0	25.04	13	6	17	6	1	504	57.5	6.15	33.62	6	0	1.607	0.916403	81.26	140.4	59.6	33.68	51.93	14339773	6.20869e+06	4.61793e+06	4.17706e+06	2.10747e+06	6.76927e+06	5.00359e+06	1.45546e+06	8.95519e+06	128449	2.36079e+06	1.16161e+06	High	High	High	High	High	High	Peak Found	High	High	Peak Found	Peak Found	Peak Found
High	Q9Y3Q3	Transmembrane emp24 domain-containing protein 3 [OS=Homo sapiens]	0	11.609	9	2	5	2	1	217	24.8	5.6	9.74	2	0	1.606	0.921615	100.74	147.8	52.2	68.54	106.76	4.58595e+06	5.34334e+06	5.26759e+06	393157	331600	2.10765e+06	322915	2.24704e+06	3.22358e+06	107873	161632		Peak Found	High	High	Peak Found	Peak Found	High	Peak Found	Peak Found	High	Peak Found	Peak Found	Not Found
High	P12110	Collagen alpha-2(VI) chain [OS=Homo sapiens]	0	14.728	6	5	6	5	1	1019	108.5	6.21	9.14	5	0	1.606	0.911985	107.65	110.8	89.2	88.49	57.65	814795	4.96415e+06	617609	2.58181e+06	838153	579601	605457	922775	3.00081e+06		798858	90991.3	Peak Found	High	Peak Found	High	Peak Found	High	High	High	Peak Found	Not Found	Peak Found	Peak Found
High	P61026	ras-related protein rab-10 [OS=Homo sapiens]	0	91.848	54	13	118	10	1	200	22.5	8.38	317.72	13	1	1.606	0.921615	113.97	142.5	57.5	29.96	91.55	7.53491e+07	3.40205e+07	8.87464e+07	4.63335e+07	2.1957e+07	8.01221e+07	1.12004e+07	1.05507e+07	2.4494e+08	6.58299e+06	3.50298e+07	6.41473e+06	High	High	High	High	High	High	High	High	High	High	High	High
High	Q96AG4	Leucine-rich repeat-containing protein 59 [OS=Homo sapiens]	0	47.002	40	8	33	8	1	307	34.9	9.57	100.75	8	0	1.605	0.913077	98.56	135	65	50.55	108.66	6.31373e+06	1.43407e+07	7.8076e+06	1.86107e+06	4.83949e+06	8.24897e+06	2.24404e+07	2.26264e+06	2.89526e+07	337566	3.03252e+06	1.04965e+06	High	High	High	High	High	High	High	High	High	High	High	High
High	Q9BS26	Endoplasmic reticulum resident protein 44 [OS=Homo sapiens]	0	146.245	51	18	125	17	1	406	46.9	5.26	396.77	18	1	1.604	0.911985	87.63	121.8	78.2	52.19	37.14	1.01676e+08	8.62793e+07	9.51594e+07	1.09487e+08	1.57543e+07	7.81286e+07	4.21298e+07	3.20476e+07	1.37801e+08	3.82516e+06	6.03701e+07	1.15368e+07	High	High	High	High	High	High	High	High	High	High	High	High
High	Q9NX46	Poly(ADP-ribose) glycohydrolase ARH3 [OS=Homo sapiens]	0	68.804	40	10	35	10	1	363	38.9	5.07	108.56	10	0	1.604	0.916403	83.49	113.7	86.3	72.15	61.64	9.00399e+06	1.08062e+07	7.97835e+06	1.86611e+07	2.95069e+06	1.43292e+07	1.80932e+06	3.11194e+06	1.38869e+07	1.08711e+06	1.35888e+07	3.52587e+06	High	High	High	High	High	High	High	High	High	High	High	Peak Found
Medium	Q5TC82-1	Roquin-1 [OS=Homo sapiens]	0.019	2.104	1	1	3	1	1	1133	125.7	7.27	7	1	0	1.604	0.921615	101.63	132.1	67.9	35.95	140.59	2.43228e+06	1177718					8.41687e+06	383935	1.58885e+06				Peak Found	High	Not Found	Not Found	Not Found	Not Found	High	Peak Found	Peak Found	Not Found	Not Found	Not Found
High	Q8N335	Glycerol-3-phosphate dehydrogenase 1-like protein [OS=Homo sapiens]	0	33.701	27	9	23	9	1	351	38.4	7.02	42.36	9	0	1.603	0.91763	103.06	141.8	58.2	77.99	107.88	2.1406e+07	1.46996e+06	3.106e+06	7.71004e+06	1.22754e+06	1.32033e+07	2.62508e+06	9.924e+06	1.18276e+07	237962	1.96593e+06	1.09411e+06	High	High	High	High	High	High	Peak Found	Peak Found	High	Peak Found	High	Peak Found
High	Q9NNX1	tuftelin [OS=Homo sapiens]	0	14.68	8	3	6	3	1	390	44.2	6	12.76	3	0	1.602	0.908397	66.31	167.9	32.1	32.58	90.41	1.6328e+06		2.88051e+06	1.1429e+06	508984	1.84114e+06	297487		2956257	74675.2	118833	120776	Peak Found	Not Found	High	High	High	High	Peak Found	Not Found	High	Peak Found	High	Peak Found
High	P61006	Ras-related protein Rab-8A [OS=Homo sapiens]	0	35.224	43	8	51	4	1	207	23.7	9.07	130.77	8	0	1.602	0.921615	99.88	124.4	75.6	217.16	93.36	1.11936e+06	602842	1.251e+08	589781	148218			1.2646e+06	3.49263e+06	30561.2	437878	84668.3	High	Peak Found	High	High	Peak Found	Not Found	Not Found	Peak Found	High	Peak Found	Peak Found	Peak Found
High	P09493-5	Isoform 5 of Tropomyosin alpha-1 chain [OS=Homo sapiens]	0	68.807	27	10	113	1	1	245	28.4	4.77	299.14	10	1	1.601	0.921615	71.86	131.6	68.4	61.99	32.96	1.6855e+06	1.14885e+06	1.17622e+06	2.23415e+06	1.58668e+06	4551891	1.31712e+06	678557		151943	513705	425556	Peak Found	Peak Found	High	High	High	Peak Found	Peak Found	High	Not Found	Peak Found	Peak Found	Peak Found
High	P35659-1	Protein DEK [OS=Homo sapiens]	0	34.041	19	7	33	7	1	375	42.6	8.56	94.34	7	0	1.599	0.913077	87.05	99.6	100.4	32.92	44.49	8.37971e+06	9.49472e+06	3952276	3.71994e+06	3.9836e+06	8.98909e+06	1.1051e+07	3.68053e+06	2.74472e+07	1.04229e+06	3.34839e+06	2.77216e+06	High	High	High	High	High	High	High	High	Peak Found	High	Peak Found	High
High	P13797	Plastin-3 [OS=Homo sapiens]	0	441.539	78	44	515	35	1	630	70.8	5.6	1790.46	44	10	1.599	0.913748	88.48	124	76	47.06	46.94	7.16476e+08	5.56932e+08	3.76724e+08	5.69274e+08	8.72175e+07	5.1571e+08	2.82991e+08	1.80151e+08	1.21528e+09	3.02822e+07	3.26087e+08	4.94661e+07	High	High	High	High	High	High	High	High	High	High	High	High
High	P01034	Cystatin-C [OS=Homo sapiens]	0	155.488	46	8	259	8	1	146	15.8	8.75	951.41	8	0	1.596	0.915967	109.77	113	87	66.08	75.32	2.51451e+08	5.89247e+08	225713761	419404491	3.21287e+08	1.77271e+08	6.47242e+08	2.18773e+08	2.03772e+08	2.21158e+07	1.12268e+08	1.79263e+08	High	High	High	High	High	High	High	High	High	High	High	High
High	Q9UM07	Protein-arginine deiminase type-4 [OS=Homo sapiens]	0	39.216	14	8	14	7	1	663	74	6.58	27.04	8	0	1.596	0.91763	100.32	107.7	92.3	105.84	206.62	8.10125e+06	115911	881817	333133	695254	5.61583e+06	1.1999e+06	543044	1.11494e+06	3.68772e+06	676462	614851	High	Peak Found	Peak Found	Peak Found	Peak Found	High	Peak Found	High	Peak Found	High	Peak Found	High
High	P29350-4	Isoform 4 of Tyrosine-protein phosphatase non-receptor type 6 [OS=Homo sapiens]	0	15.974	6	2	3	2	1	624	70.1	7.9	11.2	2	0	1.595	0.922182	93.01	140.2	59.8	101.75	134.68	587002		2.9667e+06		136122	915868		184744	500811	238245		68761.6	Peak Found	Not Found	High	Not Found	Peak Found	High	Not Found	Peak Found	Peak Found	High	Not Found	Peak Found
High	P01112	GTPase HRas [OS=Homo sapiens]	0	40.267	45	7	17	3	1	189	21.3	5.31	56.22	7	3	1.595	0.921615	69.13	144.8	55.2	38.92	59.6	4.12002e+06	12512498	1.13073e+07	5.9095e+06	2.36214e+06	1.2132e+07	3.27864e+06	2.81248e+06	8.87749e+06	409387	8.32463e+06	860412	Not Found	Not Found	High	Peak Found	Peak Found	High	Peak Found	Peak Found	High	Not Found	Peak Found	Peak Found
High	P25789	Proteasome subunit alpha type-4 [OS=Homo sapiens]	0	108.184	56	12	83	12	1	261	29.5	7.72	307.62	12	0	1.595	0.921615	85.36	138.3	61.7	41.77	187.81	6.04249e+07	4.81795e+07	7.18558e+07	6.56199e+07	1.45376e+07	7.07943e+07	2.04575e+07	1.59541e+07	1.48544e+09	2.17587e+06	6.50747e+07	1.08527e+07	High	High	High	High	High	High	High	High	High	High	High	High
High	O95861-1	3'(2'),5'-bisphosphate nucleotidase 1 [OS=Homo sapiens]	0	60.075	39	9	31	9	1	308	33.4	5.69	80.05	9	0	1.595	0.921615	70.76	126.8	73.2	53.73	36.93	8.98539e+06	3.91486e+06	7.62372e+06	1.14915e+07	4.85818e+06	1.35428e+07	5.01342e+06	3.23329e+06	2.18584e+07	619931	7.60164e+06	1.88468e+06	High	High	High	High	Peak Found	High	High	High	High	High	High	Peak Found
High	Q9GZZ1-1	N-alpha-acetyltransferase 50 [OS=Homo sapiens]	0	24.611	34	5	8	5	1	169	19.4	8.81	23.12	5	0	1.594	0.921128	103.45	168.4	31.6	31.92	100.64	2.2788e+06	1.23638e+06	1.22288e+06	670687	871559	2.00106e+06	233300	383061	3.16025e+06		133197	96215.4	High	Peak Found	High	High	High	High	Peak Found	Peak Found	High	Not Found	Peak Found	Peak Found
High	Q96GS4	BLOC-1-related complex subunit 6 [OS=Homo sapiens]	0	9.181	4	1	3	1	1	357	37.2	5.76	10	1	0	1.594	0.911985	109.24	122.9	77.1	49.02	120.46	1.16104e+06			180676	196944	403056				192232	125499	140103	High	Not Found	Not Found	Peak Found	Peak Found	High	Not Found	Not Found	Not Found	High	Peak Found	Peak Found
High	P42830	C-X-C motif chemokine 5 [OS=Homo sapiens]	0	17.858	43	4	10	4	1	114	12	8.88	20.59	4	0	1.592	0.921615	128.25	114.5	85.5	90.34	85.54		2.48543e+06	5208152		594945	108078	1.47747e+06	373068	5.80581e+06	139601	67675.4	2.07682e+06	Peak Found	High	Peak Found	Not Found	Peak Found	Peak Found	High	Peak Found	Peak Found	High	Peak Found	High
High	Q99538	Legumain [OS=Homo sapiens]	0	18.493	8	2	9	2	1	433	49.4	6.55	40.03	2	0	1.592	0.911985	22.41	95.7	104.3		84.24				144032			736766		982265	17296.6	110744		High	Not Found	Peak Found	High	High	High	High	Not Found	High	Peak Found	High	High
High	O43653	prostate stem cell antigen [OS=Homo sapiens]	0	22.717	23	3	11	3	1	123	12.9	5.29	37.87	3	0	1.591	0.921615	124.84	125.8	74.2	64.01	179.73	1.44164e+07	5.70974e+06		1.70485e+06	1.0821e+06	4.41983e+06	3.3799e+07	1.99321e+06	2.37066e+06	287452	269220		High	Peak Found	Not Found	High	High	High	High	High	High	High	Peak Found	Not Found
High	Q9UK45	U6 snRNA-associated Sm-like protein LSm7 [OS=Homo sapiens]	0	16.271	65	4	10	4	1	103	11.6	5.27	21.19	4	0	1.59	0.922182	69.68	123.2	76.8	48.86	59.63	7.17604e+06	5.34877e+06	1.72605e+06	4.30471e+06	1.07891e+06	3.11306e+06	3.39097e+06	501249	1.18872e+06	266124	2.95024e+06	1.24412e+06	High	High	High	High	High	High	Peak Found	High	High	Peak Found	High	High
High	Q86Y82	Syntaxin-12 [OS=Homo sapiens]	0	19.85	20	4	8	4	1	276	31.6	5.59	22.49	4	0	1.589	0.921615	77.16	114.7	85.3	43.5	104.43	3.10722e+06	1.5919e+06	1.48937e+06	454134	789284	868302	4.64683e+06	1.38899e+06	2.33044e+06		315344	303918	High	High	High	Peak Found	High	High	High	High	Peak Found	Peak Found	Peak Found	High
High	Q6UXB3	Ly6/PLAUR domain-containing protein 2 [OS=Homo sapiens]	0	6.684	11	1	8	1	1	125	13.1	5.96	23.98	1	0	1.589	0.922182	103.57	123.5	76.5	88.18	86.34	8943268	2.17807e+06	1.21525e+06	941349	425623	2.15222e+06	3.81702e+06	661593	7057272	82165.1		250388	High	Peak Found	High	High	Peak Found	High	High	High	High	Peak Found	Not Found	Peak Found
High	O95456	Proteasome assembly chaperone 1 [OS=Homo sapiens]	0.002	5.004	5	1	1	1	1	288	32.8	7.17	3.43	1	0	1.589	0.922182	118.52	150.6	49.4	64.09	69.52				724009	91304.8	857316		161765			642070	116515	Not Found	Not Found	Not Found	High	Peak Found	Peak Found	Not Found	Peak Found	Not Found	Not Found	Peak Found	Peak Found
High	Q9Y5Y2	Cytosolic Fe-S cluster assembly factor NUBP2 [OS=Homo sapiens]	0	13.442	23	3	5	3	1	271	28.8	5.83	15.9	3	0	1.588	0.921615	75.89	123.3	76.7	77.87	56.42	716439	259827	708121	120462	17867.1	164731	228684	82095.6				41559.2	High	Peak Found	High	High	Peak Found	High	Peak Found	Peak Found	Not Found	Not Found	Not Found	Peak Found
High	P09543-1	2',3'-cyclic-nucleotide 3'-phosphodiesterase [OS=Homo sapiens]	0	34.341	17	5	13	4	1	421	47.5	9.07	34.36	5	0	1.588	0.921615	94.51	129	71	30.45	96.54	1.89728e+06	1.97889e+06	1.28023e+06	1.02625e+06	295546	2.11129e+06	2.0258e+06	418736	9.85697e+06	106035	684336	237130	High	Peak Found	High	High	Peak Found	High	Peak Found	Peak Found	High	Peak Found	High	Peak Found
High	Q9UKR0-1	Kallikrein-12 [OS=Homo sapiens]	0	85.163	46	7	33	7	1	248	26.7	7.61	127.53	7	0	1.588	0.921615	125.86	97.6	102.4	135.26	123	2.22979e+07	5.01742e+06	2.9131e+07	2.26841e+06	1.0488e+06	8.87438e+07	6.18984e+06	8.16493e+06	2.6959e+07	5.79827e+06	2.45326e+06	995139	High	Peak Found	High	Peak Found	Peak Found	High	Peak Found	Peak Found	High	High	Peak Found	Peak Found
High	P28676	Grancalcin [OS=Homo sapiens]	0	32.03	39	8	23	8	1	217	24	5.21	49.17	8	0	1.587	0.921615	94.23	123.9	76.1	83.1	53.15	4.26151e+06	16182473	7.28756e+06	1.70709e+06	1.06919e+06	1.88956e+07	3.15566e+06	3.14093e+06	2.75611e+06	646434	1.72993e+06	1.16556e+06	High	High	High	Peak Found	Peak Found	High	Peak Found	High	Peak Found	High	Peak Found	High
High	O75348	V-type proton ATPase subunit G 1 [OS=Homo sapiens]	0	41.032	53	6	36	6	1	118	13.7	8.79	116.4	6	0	1.587	0.921615	92.59	115.6	84.4	55.95	48.8	1.5257e+07	1.96733e+07	1.31613e+07	1.64608e+07	1.39717e+07	9.69229e+06	1.03543e+07	4.10191e+06	8.17545e+06	1.4463e+06	1.61043e+07	5.13239e+06	High	High	High	High	High	High	High	High	Peak Found	High	High	High
High	P41252	isoleucine--tRNA ligase, cytoplasmic [OS=Homo sapiens]	0	89.414	16	18	32	18	1	1262	144.4	6.15	88.77	18	0	1.586	0.921615	103.68	155.8	44.2	55.35	198.87	9.02253e+06	5.14601e+06	1.2389e+07	2.26825e+06	936837	1.07116e+07	1.82129e+06	321747	8.09935e+07	126441	1.42394e+06	782795	High	Peak Found	High	Peak Found	Peak Found	High	Peak Found	Peak Found	High	Peak Found	Peak Found	Peak Found
High	Q8WUM4	Programmed cell death 6-interacting protein [OS=Homo sapiens]	0	328.275	59	43	295	43	1	868	96	6.52	923.82	43	0	1.586	0.921615	95.6	128.7	71.3	30.42	56.15	3.75517e+08	1.24857e+08	1.78103e+08	1.00995e+08	6.79869e+07	2.34049e+08	5.76561e+07	5.4444e+07	5.08255e+08	1.16984e+07	1.09512e+08	3.06982e+07	High	High	High	High	High	High	High	High	High	High	High	High
High	P41240	tyrosine-protein kinase CSK [OS=Homo sapiens]	0	67.598	36	13	31	13	1	450	50.7	7.06	86.39	13	0	1.585	0.921615	102.56	166.2	33.8	47.4	184.27	2.26996e+07	9.00248e+06	9.40107e+06	4.90236e+06	1966395	1.81198e+07	1.05423e+06	607296	1.08698e+08	103516	6.61553e+06	1.27585e+06	High	High	High	High	High	High	Peak Found	Peak Found	High	Peak Found	Peak Found	Peak Found
High	P06753	Tropomyosin alpha-3 chain [OS=Homo sapiens]	0	151.649	53	22	234	3	1	285	32.9	4.72	623.85	22	13	1.585	0.921615	90.3	132.4	67.6	40.64	32.87	1.15888e+08	1.56456e+08	9.01995e+07	8.56862e+07	6.26806e+07	4.94561e+07	6.32638e+07	5.08691e+07	6.3337e+07	5.97967e+06	5.32729e+07	2.52949e+07	High	High	High	High	High	High	High	High	High	High	High	Peak Found
High	P16615	Sarcoplasmic/endoplasmic reticulum calcium ATPase 2 [OS=Homo sapiens]	0	175.246	31	26	56	26	1	1042	114.7	5.34	187.23	26	0	1.584	0.921615	140.42	76.6	123.4	100.25	95.86	2.26102e+07	4.55557e+06	4.43978e+07	2.12672e+06	696889	3.05576e+07	3.61524e+06	3.9516e+06	1.22044e+08	4.08448e+06	2.78071e+06	1.4265e+07	High	Peak Found	High	Peak Found	Peak Found	High	Peak Found	Peak Found	High	Peak Found	Peak Found	Peak Found
High	P40227-1	T-complex protein 1 subunit zeta [OS=Homo sapiens]	0	146.357	53	23	149	23	1	531	58	6.68	422.11	23	0	1.584	0.921615	79.73	128.7	71.3	31.01	57.57	8.39602e+07	6.38815e+07	9.15761e+07	4.34476e+07	1.11868e+07	5.74893e+07	2.37401e+07	2.59564e+07	1.52393e+08	2.70836e+06	4.4307e+07	5.14113e+06	High	High	High	High	High	High	High	High	High	High	High	High
High	O43291	Kunitz-type protease inhibitor 2 [OS=Homo sapiens]	0	17.428	15	4	14	4	1	252	28.2	8.29	30.6	4	0	1.582	0.923511	95.54	137.9	62.1	78.57	114.95	1.17363e+07	4.98639e+06	1.88463e+06	644453	3.75606e+06	2.63719e+06	7.87318e+06	5.37881e+06	776211	41756.2	1.14709e+06	877100	High	Peak Found	Peak Found	Peak Found	High	High	High	High	Peak Found	Peak Found	High	High
High	Q9BY44-1	Eukaryotic translation initiation factor 2A [OS=Homo sapiens]	0	27.99	15	7	11	7	1	585	64.9	8.87	22.57	7	0	1.581	0.921615	114.79	161.8	38.2	102.6	138.85	1.5587e+07	700523	1.01822e+07	1.04173e+06	631638	2.56911e+06			1.3167e+07		370480	242335	High	Peak Found	High	Peak Found	Peak Found	High	Peak Found	Not Found	High	Not Found	Peak Found	Peak Found
High	P07437	tubulin beta chain [OS=Homo sapiens]	0	292.962	73	24	306	4	1	444	49.6	4.89	1068.42	24	2	1.581	0.921615	119.72	103.8	96.2	64.08	31.98	2.90348e+07	4.18334e+07	6.11266e+07	8.19746e+07	1.70169e+07	9.12015e+07	4.00477e+07	1.57354e+07	1.19143e+08	5.62035e+06	6.23234e+07	2.11396e+07	High	High	High	High	High	High	High	High	High	High	High	High
High	Q5H9R7-5	Isoform 5 of Serine/threonine-protein phosphatase 6 regulatory subunit 3 [OS=Homo sapiens]	0	22.037	5	3	5	3	1	879	98.4	4.64	13.58	3	0	1.581	0.921615	68.97	143	57	83.95	70.93	3.23544e+06					652847			709531	143103		246232	High	Not Found	Not Found	Not Found	Not Found	High	Not Found	Not Found	High	High	Not Found	Peak Found
High	O75874	Isocitrate dehydrogenase [NADP] cytoplasmic [OS=Homo sapiens]	0	155.328	57	21	221	19	1	414	46.6	7.01	618.7	21	0	1.581	0.921615	81.56	114.7	85.3	40.12	38.62	2.65344e+08	1.05926e+08	1.05516e+08	1.18452e+08	2.72904e+07	1.56734e+08	8.86723e+07	4.92294e+07	3.17947e+08	6.29394e+06	9.50674e+07	2.74039e+07	High	High	High	High	High	High	High	High	High	High	High	High
High	P60660	Myosin light polypeptide 6 [OS=Homo sapiens]	0	87.842	58	9	131	9	1	151	16.9	4.65	420.5	9	0	1.581	0.921615	72.89	118.2	81.8	43.98	37.98	2.62846e+08	2.57837e+08	3.68787e+08	2.77721e+08	4.49633e+07	2.73344e+08	1.19852e+08	1.23214e+08	4.52059e+08	1.68965e+07	1.80322e+08	2.799e+07	High	High	High	High	High	High	High	High	High	High	High	High
High	Q9Y520-7	Isoform 7 of Protein PRRC2C [OS=Homo sapiens]	0.002	3.942	1	1	1	1	1	2898	316.9	9.13	2.88	1	0	1.58	0.922182	0	122.5	77.5			437761								456776				High	Not Found	Not Found	Not Found	Not Found	Not Found	Not Found	Not Found	Peak Found	Not Found	Not Found	Not Found
High	P78371-1	T-complex protein 1 subunit beta [OS=Homo sapiens]	0	232.311	68	28	187	28	1	535	57.5	6.46	655.35	28	0	1.579	0.921615	84.89	122.8	77.2	39.79	50.68	2.13039e+08	1.06586e+08	1.24512e+08	1.12611e+08	2.37962e+07	8.82333e+07	9.34331e+07	3.0612e+07	1.95574e+08	5.68477e+06	8.10548e+07	8.29379e+06	High	High	High	High	High	High	High	High	High	High	High	High
High	O60749	Sorting nexin-2 [OS=Homo sapiens]	0	57.852	29	13	27	11	1	519	58.4	5.12	68.81	13	2	1.579	0.921615	76.54	137.2	62.8	39.49	114.13	1.73551e+07	1.29116e+07	8.90928e+06	5.8796e+06	1.0917e+06	8.91848e+06	1.88165e+06	421577	7.90201e+06	972731	1.91435e+07	2.39821e+06	High	High	High	High	Peak Found	High	Peak Found	Peak Found	High	High	High	Peak Found
High	Q96QA5	gasdermin-A [OS=Homo sapiens]	0	10.246	8	3	6	3	1	445	49.3	5.29	13.67	3	0	1.577	0.922182	116.12	161.7	38.3	95.4	144.99	1.08565e+06	1.59365e+06	998657	928177	2.04105e+06	947136			6.67791e+06	12190.5	504921	65495	Peak Found	High	High	Peak Found	Peak Found	High	Not Found	Not Found	High	Peak Found	Peak Found	Peak Found
High	Q3MHD2-2	Isoform 2 of Protein LSM12 homolog [OS=Homo sapiens]	0.007	2.987	7	1	1	1	1	198	22	6.9	1.88	1	0	1.577	0.921615	43.89	122.4	77.6		40.14						917659					353635	372130	Not Found	Not Found	Not Found	Not Found	Not Found	High	Not Found	Not Found	Not Found	Not Found	Peak Found	Peak Found
High	O43508-2	Isoform TWE-PRIL of Tumor necrosis factor ligand superfamily member 12 [OS=Homo sapiens]	0	10.43	7	2	6	2	1	330	36.6	9.86	16.03	2	0	1.576	0.921615	104.87	170.8	29.2	81.99	151.3				368968	1.23601e+06	1.26428e+06		101749	450119	20181.4	2.23873e+06	187591	Not Found	Not Found	High	Peak Found	High	High	Peak Found	Peak Found	Peak Found	Peak Found	High	Peak Found
High	Q14152	Eukaryotic translation initiation factor 3 subunit A [OS=Homo sapiens]	0	183.509	28	44	116	44	1	1382	166.5	6.79	311.19	44	0	1.576	0.921615	116.07	136.7	63.3	50.56	82.06	1.16544e+08	3.67904e+07	8.40543e+07	9.91341e+06	1.81894e+07	5.64968e+07	5.98317e+07	1.22683e+07	2.37755e+08	2.74247e+06	1.90794e+07	1.16812e+07	High	High	High	High	High	High	High	High	High	High	High	High
High	P14866	Heterogeneous nuclear ribonucleoprotein L [OS=Homo sapiens]	0	116.213	50	18	58	18	1	589	64.1	8.22	163.2	18	0	1.576	0.921615	98.65	155.6	44.4	43.42	93.3	4.24399e+07	1.30734e+07	1.54966e+07	1.4225e+07	4.03344e+06	2.64924e+07	1.65755e+07	6.59651e+06	3.76308e+07	167107	932379	1.27119e+06	High	High	High	High	High	High	High	High	High	Peak Found	Peak Found	Peak Found
High	A0A0C4DH68	immunoglobulin kappa variable 2-24 [OS=Homo sapiens]	0	11.597	38	3	28	2	1	120	13.1	8.53	76.82	3	0	1.576	0.922182	84.74	133.1	66.9	32.72	53.8	2.25297e+07	2.43802e+07	2.08193e+07	1.67864e+07	3.45014e+06	1.89031e+07	1.30331e+07	4.74901e+06	24649721	624120	1.14525e+07	1.0115e+06	High	High	High	High	High	High	High	High	High	High	High	High
High	P62191	26S protease regulatory subunit 4 [OS=Homo sapiens]	0	80.894	36	13	39	12	1	440	49.2	6.21	121.43	13	1	1.576	0.921615	83.24	107.3	92.7	48.72	87.92	2.85526e+07	6.49488e+06	9.15412e+06	5.72747e+06	3.49775e+06	1.53604e+07	1.92229e+07	1.46971e+06	1.94492e+07	1.08487e+06	6.21632e+06	375921	High	High	High	High	High	High	Peak Found	High	High	High	High	Peak Found
High	Q9Y277	Voltage-dependent anion-selective channel protein 3 [OS=Homo sapiens]	0	46.89	37	9	21	8	1	283	30.6	8.66	63.12	9	0	1.575	0.921615	121.71	145.3	54.7	95.69	189.55	2.65883e+06		7.57603e+06	414738	201852	7.22914e+06	815523	356762	3.34021e+07	32911	982167	311026	High	High	High	High	Peak Found	High	Peak Found	High	High	Peak Found	Peak Found	Peak Found
High	P57735	ras-related protein Rab-25 [OS=Homo sapiens]	0	40.626	47	9	41	8	1	213	23.5	5.96	107.77	9	0	1.575	0.922182	135.42	135.3	64.7	38.51	94.26	3.09977e+07	7.06991e+07	54149918	2.39894e+07	9.46413e+06	4.96447e+07	441551	516300	8.94836e+07	2.67147e+06	4.75404e+07	9.31404e+06	High	High	High	High	High	High	Peak Found	Peak Found	High	High	High	Peak Found
High	P13073	Cytochrome c oxidase subunit 4 isoform 1, mitochondrial [OS=Homo sapiens]	0	36.819	41	6	27	6	1	169	19.6	9.51	76.35	6	0	1.575	0.921615	124.69	157.7	42.3	108.92	185.67	1.70059e+07	2.73773e+06	4.15888e+07	1.83534e+06	982495	1.98917e+07	216200	3.25784e+06	8.03828e+07	69155.3	1.37161e+06	872373	High	Peak Found	High	High	High	High	Peak Found	High	High	Peak Found	High	High
High	Q9H190	Syntenin-2 [OS=Homo sapiens]	0	72.183	29	8	35	8	1	292	31.6	9.07	146.64	8	0	1.573	0.922182	119.22	127.8	72.2	50.06	117.61	1.32104e+07	2.59283e+06	1.48279e+07	6.60602e+06	3.21071e+06	1.91592e+07	5.32185e+06	1.36015e+06	6.72473e+07	147295	4.93066e+06	2.09521e+07	High	High	High	High	High	High	High	Peak Found	High	Peak Found	High	High
High	P49006	MARCKS-related protein [OS=Homo sapiens]	0	6.809	8	1	2	1	1	195	19.5	4.67	7.33	1	0	1.572	0.922182	104.45	76.5	123.5	95.49	71.99	4.89462e+06	565970				1144464	2.08249e+06	1.06209e+06	647071				High	Peak Found	Not Found	Not Found	Not Found	Peak Found	Peak Found	High	Peak Found	Not Found	Not Found	Not Found
High	Q9P016	Thymocyte nuclear protein 1 [OS=Homo sapiens]	0	6.485	12	3	3	3	1	225	25.7	9.25	0	3	0	1.571	0.922182	55.11	123.6	76.4	32.01	30.11	768132	621209		599349	433644	1.16839e+06	817124	368904		113451	500406	248821	Peak Found	Peak Found	Not Found	Peak Found	Peak Found	High	High	Peak Found	Not Found	Peak Found	High	Peak Found
Medium	P12074	Cytochrome c oxidase subunit 6A1, mitochondrial [OS=Homo sapiens]	0.012	2.461	27	1	6	1	1	109	12.1	9.32	19.51	1	0	1.571	0.921615	106.36	143.3	56.7	70.74	79.93	433641	837292	5.06829e+06	1.19617e+06	1.10099e+06	3.33309e+06			6.78065e+06	141664	564740	366248	Peak Found	Peak Found	High	Peak Found	High	High	High	Not Found	High	Peak Found	Peak Found	Peak Found
High	P07602-3	Isoform Sap-mu-9 of Prosaposin [OS=Homo sapiens]	0	207.953	50	23	238	23	1	527	58.4	5.14	762.79	23	0	1.57	0.921615	120.95	161.9	38.1	58.05	112.81	5.77364e+08	4.3194e+08	1.64108e+08	9.53677e+07	1.6153e+08	8.92197e+07	4.3658e+08	2.73592e+08	1.00744e+08	5.30042e+06	4.41378e+07	3.3728e+07	High	High	High	High	High	High	High	High	High	High	High	High
High	P62879	Guanine nucleotide-binding protein G(I)/G(S)/G(T) subunit beta-2 [OS=Homo sapiens]	0	72.188	36	9	28	4	1	340	37.3	6	94.33	9	5	1.57	0.921615	129.83	120.8	79.2	129.13	155.89	1.6252e+07	3.85172e+06	6.80231e+07	2.47576e+06	1.4701e+06	2.215e+07	6.13376e+06	2.43376e+06	1.07032e+08	618728	3.1533e+06	775993	Peak Found	Peak Found	High	Peak Found	High	High	Peak Found	Peak Found	High	High	Peak Found	Peak Found
High	P00505	Aspartate aminotransferase, mitochondrial [OS=Homo sapiens]	0	145.058	53	18	129	18	1	430	47.5	9.01	429.09	18	0	1.57	0.921615	106.46	86	114	29.17	65.6	1.02979e+08	4.79659e+07	7.23442e+07	5.1418e+07	1.92174e+07	1.03101e+08	1.18416e+08	1.10665e+08	2.65979e+08	3.11196e+06	6.48926e+07	1.43267e+07	High	High	High	High	High	High	High	High	High	High	High	High
High	P22234	multifunctional protein ADE2 [OS=Homo sapiens]	0	112.757	48	16	43	16	1	425	47	7.23	138.81	16	0	1.567	0.921615	102.02	139	61	52.55	104.29	2.33874e+07	6.24762e+06	7.38955e+06	8.04854e+06	1.52884e+06	1.35115e+07	4.78139e+06	1.91377e+06	4.37384e+07	297852	6.22507e+06	633961	High	High	High	High	High	High	High	High	High	Peak Found	High	Peak Found
High	Q8N307	Mucin-20 [OS=Homo sapiens]	0	23.991	34	5	8	5	1	709	71.9	5.07	25.97	5	0	1.566	0.921615	118.47	118.9	81.1	35.29	92.83	2.89388e+06	1.62601e+06	1.23608e+06	781107	1.068e+06	1.71936e+06			724231	396880	328363	1.49455e+06	High	High	Peak Found	High	Peak Found	High	Not Found	Not Found	Peak Found	Peak Found	Peak Found	Peak Found
High	Q9Y446-2	Isoform PKP3b of Plakophilin-3 [OS=Homo sapiens]	0	315.991	53	36	167	36	1	812	88.6	9.42	557.33	36	0	1.566	0.921615	122.86	133.7	66.3	41.7	104.22	1.40691e+08	2.68636e+07	1.23137e+08	4.73857e+07	2.30806e+07	100038285	3.37698e+07	1.48646e+07	4.36375e+08	8.6398e+06	4.11526e+07	5.68765e+06	High	High	High	High	High	High	High	High	High	High	High	High
High	Q92623	Tetratricopeptide repeat protein 9A [OS=Homo sapiens]	0	37.915	40	7	45	7	1	222	24.4	8.98	121.52	7	0	1.565	0.922182	67.72	123.3	76.7	42.57	39.79	3.74916e+07	2.46019e+07	2.32753e+07	3.51712e+07	1.00037e+07	3.55317e+07	1.49096e+07	8.84237e+06	4.69302e+07	894620	1.46078e+07	1.45018e+07	High	High	High	High	High	High	High	High	High	High	High	High
High	P60983	glia maturation factor beta [OS=Homo sapiens]	0	46.313	61	7	27	5	1	142	16.7	5.29	89.49	7	2	1.564	0.921615	112.9	73.6	126.4	84.1	86.91	4.14304e+06	5.21218e+06	1.99462e+07	1.04924e+07	1.7148e+06	3.63558e+06	1.51965e+07	1.40958e+07	1.58562e+07	1.02568e+06	2.05171e+06	487959	Peak Found	High	High	High	High	High	High	High	High	Peak Found	Peak Found	Peak Found
High	Q96CG8	Collagen triple helix repeat-containing protein 1 [OS=Homo sapiens]	0.01	2.59	3	1	1	1	1	243	26.2	7.99	1.75	1	0	1.564	0.922182	94.03	122	78	75.74					651462		341238					322645		Not Found	Not Found	Not Found	High	Not Found	Peak Found	Not Found	Not Found	Not Found	Not Found	Peak Found	Not Found
High	P55786	puromycin-sensitive aminopeptidase [OS=Homo sapiens]	0	382.991	60	45	405	45	1	919	103.2	5.72	1286.85	45	0	1.564	0.921615	105.75	120	80	60.51	69.25	7.21881e+08	1.24781e+08	2.30663e+08	1.84436e+08	6.24911e+07	5.85157e+08	6.77897e+07	8.05437e+07	1.0196e+09	2.53281e+07	2.4233e+08	4.76792e+07	High	High	High	High	High	High	High	High	High	High	High	High
Medium	O75592-1	E3 ubiquitin-protein ligase MYCBP2 [OS=Homo sapiens]	0.023	1.974	0	1	8	1	1	4640	509.8	7.03	12.06	1	0	1.563	0.921615	88.12	115.3	84.7	107.61	97.18	5350461	2.82373e+07	4667931	2.20526e+06	2195735	5.51673e+06	5.36546e+06	9.10949e+06	4.36394e+06	357127	3.4327e+06	634096	High	High	High	High	Peak Found	Peak Found	Peak Found	High	High	Peak Found	High	High
High	P35270	Sepiapterin reductase [OS=Homo sapiens]	0	16.171	17	3	7	3	1	261	28	8.05	13.09	3	0	1.563	0.922182	76.54	145.1	54.9	67	96.73	406988	222813		773766	225315	948289	240098	88059.1	1.66118e+06	21421.8	886721	27611.3	High	Peak Found	High	High	High	Peak Found	High	High	Peak Found	Peak Found	High	Peak Found
High	P17936-2	Isoform 2 of Insulin-like growth factor-binding protein 3 [OS=Homo sapiens]	0	14.993	11	3	8	3	1	297	32.2	8.62	16.92	3	0	1.562	0.921615	142.18	199.2	0.8	99.37	100.47	7.98754e+08	8.07648e+08	392437728		201975	355384	3.5118e+06	1.07804e+06	14839144	142092	288910	340495	High	High	High	Not Found	Peak Found	Peak Found	High	High	Peak Found	High	High	Peak Found
High	P31150	Rab GDP dissociation inhibitor alpha [OS=Homo sapiens]	0	209.23	59	20	193	11	1	447	50.6	5.14	786.12	20	0	1.562	0.922182	92.78	126.6	73.4	56.87	75.31	2.03108e+07	1.24032e+07	1.58912e+07	2.05571e+07	2.19908e+06	2.55352e+07	1.07087e+07	3831710	5.25924e+07	278913	1.41341e+07	2.2023e+06	High	High	High	High	High	High	High	High	High	High	High	High
High	P53396-1	ATP-citrate synthase [OS=Homo sapiens]	0	109.385	25	24	54	24	1	1101	120.8	7.33	146.94	24	0	1.56	0.921615	111.04	134	66	77.13	76.62	6.85774e+07	7.77534e+06	5.54578e+07	7.60307e+06	3.84691e+06	2.78775e+07	7.93626e+06	3.47539e+06	6.4358e+07	1.04879e+06	1.20139e+07	2.28204e+06	High	High	High	High	High	High	Peak Found	Peak Found	High	High	Peak Found	Peak Found
High	O60235	Transmembrane protease serine 11D [OS=Homo sapiens]	0	115.663	40	10	98	10	1	418	46.2	8.38	373.98	10	0	1.56	0.921615	130.4	134.8	65.2	63.73	97.65	4.66775e+07	1.06178e+08	1.29048e+08	2.39533e+07	5.52648e+06	9.99744e+07	7.19883e+07	1.907e+07	3.02559e+08	2.28106e+06	2.37884e+07	3.49022e+06	High	High	High	High	High	High	High	High	High	High	High	Peak Found
High	P05114	Non-histone chromosomal protein HMG-14 [OS=Homo sapiens]	0	10.934	26	2	8	2	1	100	10.7	9.6	16.4	2	0	1.56	0.922182	96.34	77.9	122.1	83.16	59.06	876626			293881	778504	484847				143762	252870	444948	High	Not Found	Not Found	Peak Found	High	High	Not Found	Not Found	Not Found	High	High	High
High	Q9P0P0	E3 ubiquitin-protein ligase RNF181 [OS=Homo sapiens]	0.002	4.891	10	2	2	2	1	153	17.9	5.06	1.86	2	0	1.56	0.922182	86.63	123.1	76.9	73.76	40.35	700380			1.58077e+06	812966	582230				119959	580279	228749	Peak Found	Not Found	Not Found	High	Peak Found	Peak Found	Not Found	Not Found	Not Found	Peak Found	Peak Found	Peak Found
High	Q15642	Cdc42-interacting protein 4 [OS=Homo sapiens]	0	179.376	48	22	88	22	1	601	68.3	5.73	315.99	22	0	1.559	0.922182	101.12	108.2	91.8	97.68	79.18	3.1167e+08	8.08118e+07	3.1295e+07	4.14061e+07	1.0765e+07	4.74397e+07	1.13246e+08	3.40078e+07	2.23278e+08	4.56748e+06	1.69242e+07	4.70809e+06	High	High	High	High	High	High	High	High	High	High	High	High
High	Q6P4A8	Phospholipase B-like 1 [OS=Homo sapiens]	0	82.255	35	14	75	14	1	553	63.2	9.06	214.75	14	0	1.559	0.922182	73.84	134.6	65.4	37.78	43.58	2.95026e+07	2.37205e+07	2.48351e+07	5.99054e+06	5.58497e+06	3.43436e+07	1.29995e+07	6.61122e+06	4.11604e+07	1.2207e+06	5.52403e+06	3.00639e+06	High	High	High	High	High	High	High	High	High	High	High	High
High	O43707	Alpha-actinin-4 [OS=Homo sapiens]	0	856.044	74	65	1043	47	1	911	104.8	5.44	4016.9	65	19	1.559	0.921615	96.26	125.2	74.8	44.59	67.6	2.18876e+09	8.97927e+08	1.45755e+09	1.34751e+09	2.09488e+08	1.43401e+09	4.19417e+08	5.47881e+08	4.28105e+09	8.48794e+07	9.30208e+08	1.07792e+08	High	High	High	High	High	High	High	High	High	High	High	High
High	Q9NX24	H/ACA ribonucleoprotein complex subunit 2 [OS=Homo sapiens]	0	13.92	30	3	3	3	1	153	17.2	8.22	8.91	3	0	1.559	0.921615	76.19	128.6	71.4	99.17	24.93	592543			1.14023e+06	2.36438e+06	1.71766e+06				108141	1.22384e+06	488186	Peak Found	Peak Found	Not Found	Peak Found	High	Peak Found	Not Found	Not Found	Not Found	Peak Found	Peak Found	High
High	P45954	Short/branched chain specific acyl-CoA dehydrogenase, mitochondrial [OS=Homo sapiens]	0.003	3.601	3	1	1	1	1	432	47.5	6.99	3.31	1	0	1.559	0.922182	71.76	121.7	78.3	70	88.76			792320	1.62718e+06	232604	1.45448e+06				75597.7	1.71103e+06	168793	Not Found	Not Found	High	Peak Found	Peak Found	Peak Found	Not Found	Not Found	Not Found	Peak Found	Peak Found	Peak Found
High	P49591	Serine--tRNA ligase, cytoplasmic [OS=Homo sapiens]	0	113.329	34	15	84	15	1	514	58.7	6.43	263	15	0	1.557	0.922182	106.7	101.8	98.2	46.43	41.67	3.82643e+07	2.37982e+07	2.74918e+07	3.60052e+07	7.20755e+06	4.29416e+07	1.80218e+07	6.16616e+06	8.72321e+07	4.4466e+06	2.10122e+07	1.40561e+07	High	High	High	High	High	High	High	High	High	High	High	High
High	P12956	X-ray repair cross-complementing protein 6 [OS=Homo sapiens]	0	127.713	41	20	66	20	1	609	69.8	6.64	216.28	20	0	1.557	0.921615	101.46	110	90	52.14	55.6	2.0504e+07	8.97498e+06	2.75049e+07	4.30178e+06	3.63047e+06	2.19711e+07	1.64809e+07	6.30058e+06	4.25449e+07	843640	8.07195e+06	1.70231e+06	High	High	High	High	High	High	Peak Found	High	High	High	High	Peak Found
High	O00560-1	Syntenin-1 [OS=Homo sapiens]	0	13.236	14	3	10	3	1	298	32.4	7.53	27.41	3	0	1.557	0.922182	44.41	134.7	65.3	29.17	31.24	2.50922e+06	1.85104e+06	3.09416e+06	1.07518e+06		3.24166e+06	429947	664958	1.87075e+06		840828		High	High	High	High	Not Found	High	High	High	High	Not Found	High	Not Found
High	Q9Y376	Calcium-binding protein 39 [OS=Homo sapiens]	0	82.219	39	13	79	11	1	341	39.8	6.89	212.1	13	2	1.556	0.922182	97.65	100.9	99.1	55.6	42.87	3.35699e+07	5.06909e+07	2.17824e+07	3.28232e+07	4.97142e+06	2.05254e+07	1.76238e+07	1.51174e+07	6.17197e+07	3.67088e+06	1.45566e+07	3.09891e+06	High	High	High	High	High	High	High	High	High	High	High	High
High	O95294-3	Isoform 3 of RasGAP-activating-like protein 1 [OS=Homo sapiens]	0	35.469	13	7	7	7	1	806	90.2	6.43	20.05	7	0	1.555	0.922182	43.25	160.7	39.3	69.04	73.08	2.06601e+06	912406	2.09952e+06	2.11247e+06	354773	5.00903e+06	379476		2.37886e+06	117821	108068	153559	Peak Found	Peak Found	High	Peak Found	Peak Found	High	Peak Found	Not Found	Peak Found	Peak Found	Peak Found	Peak Found
High	Q9UMY4-1	Sorting nexin-12 [OS=Homo sapiens]	0	28.58	38	8	41	6	1	172	19.7	7.87	82.49	8	2	1.555	0.922182	62.34	126.9	73.1	43.63	17.95	1.53013e+07	1.53384e+07	6.10685e+06	1.51387e+07	5.42781e+06	1.89181e+07	9.87482e+06	4.04849e+06	1.73544e+07	882176	7.7874e+06	4.24209e+06	High	High	High	High	High	High	High	High	High	High	High	High
High	Q9Y251	Heparanase [OS=Homo sapiens]	0	24.863	10	5	6	5	1	543	61.1	9.28	18.18	5	0	1.554	0.922182	55.73	146.3	53.7	49.2	42.23	2.22246e+06	2.54487e+06	2.92985e+06	600574	219605	1.62292e+06	410272	602101	1.29237e+06	84096	268580		High	Peak Found	High	Peak Found	Peak Found	High	Peak Found	Peak Found	Peak Found	Peak Found	Peak Found	Not Found
High	Q8TBC4-1	NEDD8-activating enzyme E1 catalytic subunit [OS=Homo sapiens]	0	29.878	22	6	12	6	1	463	51.8	5.45	32.14	6	0	1.554	0.922182	87.99	145.8	54.2	60.67	57.1	4.8885e+06	822490	2.16315e+06	1.83327e+06	266894	4.19253e+06	522387	357048	4.50063e+06	106463	972113		High	Peak Found	High	High	Peak Found	High	Peak Found	High	High	High	Peak Found	Not Found
High	Q13242	serine/arginine-rich splicing factor 9 [OS=Homo sapiens]	0	15.394	19	4	6	4	1	221	25.5	8.65	17.86	4	0	1.553	0.922182	106.17	141.9	58.1	78.6	86.18	3.28222e+06	1.67366e+06	1.33533e+07	3.80206e+06	1.55033e+06	3.67386e+06	5.4144e+06	1.79701e+06	1.80711e+06	292183	809606	440005	Peak Found	Peak Found	Peak Found	High	High	High	High	Peak Found	Peak Found	Peak Found	Peak Found	Peak Found
High	Q5VYY1	Ankyrin repeat domain-containing protein 22 [OS=Homo sapiens]	0	13.162	15	3	8	3	1	191	21.8	8.84	18.63	3	0	1.553	0.922182	120.39	122.4	77.6	83.53	98.29	2.94561e+06	721239	5.25128e+06	231675		2.85896e+06		422980	1.07574e+07	31123.6	2.4144e+06		Peak Found	Peak Found	High	Peak Found	Not Found	High	Not Found	Peak Found	High	Peak Found	Peak Found	Not Found
High	Q14244-7	Isoform 7 of Ensconsin [OS=Homo sapiens]	0	14.725	6	5	16	4	1	771	86.9	9.77	34.42	5	0	1.553	0.922182	88.64	102.5	97.5	64.51	64.43	5.23444e+06	2.33942e+06	1.12054e+06	2.48251e+06	3.04396e+06	8.57264e+06	7.46048e+06	1.59862e+06	3.74209e+06	743997	4.70836e+06	781787	High	Peak Found	High	Peak Found	Peak Found	High	High	High	High	Peak Found	High	High
High	Q8N1N4	Keratin, type II cytoskeletal 78 [OS=Homo sapiens]	0	402.532	69	39	451	34	1	520	56.8	6.02	1354.21	39	1	1.552	0.921615	143.57	103.8	96.2	112.87	179.75	3.74439e+08	5.32611e+07	7.44318e+08	2.38658e+07	1.56414e+07	9.58619e+08	3.0055e+07	4.25809e+07	3.72448e+09	10554110	1.39134e+08	6.56516e+07	High	Peak Found	High	High	High	High	Peak Found	High	High	High	High	High
High	P07195	L-lactate dehydrogenase B chain [OS=Homo sapiens]	0	100.008	46	14	121	13	1	334	36.6	6.05	345.65	14	0	1.552	0.922182	97.38	124.9	75.1	43.68	41.32	7.7308e+07	6.40356e+07	3.81297e+07	3.85272e+07	4.67966e+06	4.15123e+07	3.1763e+07	1.407e+07	1.0317e+08	2.65523e+06	3.99296e+07	8.05187e+06	High	High	High	High	High	High	High	High	High	High	High	High
High	P62330	ADP-ribosylation factor 6 [OS=Homo sapiens]	0	91.596	66	8	56	8	1	175	20.1	8.95	222.26	8	0	1.551	0.922182	103.74	115.6	84.4	71.57	108.74	8.99377e+07	9.66865e+07	4.03135e+07	1.32536e+07	3.39959e+06	3.02579e+07	6.78684e+07	2.53927e+07	2.8025e+08	727880	1.17352e+07	2.10029e+06	High	High	High	High	High	High	High	High	High	High	High	High
High	Q13610	Periodic tryptophan protein 1 homolog [OS=Homo sapiens]	0	7.687	6	3	3	3	1	501	55.8	4.77	4.28	3	0	1.551	0.921615	6.69	137.4	62.6	50.47		705007	213429		242791	107709	790339					155698		Peak Found	Peak Found	Not Found	Peak Found	Peak Found	High	High	Not Found	Not Found	Not Found	Peak Found	Not Found
High	Q9BPW8	Protein NipSnap homolog 1 [OS=Homo sapiens]	0	6.767	7	2	2	2	1	284	33.3	9.31	3.54	2	0	1.55	0.929876	62.09	137.8	62.2		102.41						559608	155352	145109	3.18517e+06		495408	99963.3	Not Found	Not Found	Not Found	Not Found	Not Found	Peak Found	Peak Found	Peak Found	High	Not Found	Peak Found	Peak Found
High	Q9P258	Protein RCC2 [OS=Homo sapiens]	0	30.677	20	9	17	9	1	522	56	8.78	37.31	9	0	1.55	0.921615	84.95	157.4	42.6	89.37	94.67	919159	4.05124e+06	6.98493e+06	1.05979e+07	1.15735e+07	1.54915e+07	1.20757e+06	657621	2.77674e+06	1.45091e+06	7.96165e+06	2.59626e+06	Peak Found	High	High	High	High	High	High	Peak Found	High	Peak Found	High	Peak Found
High	Q15149-1	plectin [OS=Homo sapiens]	0	876.95	39	151	317	145	1	4684	531.5	5.96	1022.02	151	6	1.55	0.921615	115.15	148.8	51.2	89.36	120	2.00025e+08	1.01653e+08	4.6887e+08	2.83381e+07	3.00235e+07	1.55283e+08	4.5167e+07	2.02388e+07	5.31611e+08	3.21888e+06	4.19153e+07	1.0657e+07	High	High	High	Peak Found	Peak Found	High	High	High	High	Peak Found	High	Peak Found
High	P55769	NHP2-like protein 1 [OS=Homo sapiens]	0	17.435	34	4	16	4	1	128	14.2	8.46	40.82	4	0	1.549	0.922182	101.16	103.3	96.7	170.49	61.59	4.40048e+06	1.05515e+06	3692217	15280356	183498	607239	2.06202e+06	801603	4.67643e+06	26448.5	1.88185e+06	288175	High	High	High	High	Peak Found	Peak Found	High	High	High	Peak Found	High	Peak Found
High	Q9HB07	UPF0160 protein MYG1, mitochondrial [OS=Homo sapiens]	0	37.316	22	7	23	7	1	376	42.4	6.67	69.09	7	0	1.548	0.922182	86.14	147.5	52.5	67.79	113.45	1.00729e+07	7.47171e+06	1.09206e+07	1.39214e+07	1.03709e+06	1.09911e+07	1.95805e+06	1.92427e+06	2.25936e+07	357618	2.05003e+07	1.3383e+06	High	High	High	High	Peak Found	High	Peak Found	Peak Found	High	Peak Found	High	Peak Found
High	O00602	Ficolin-1 [OS=Homo sapiens]	0	11.409	16	3	3	3	1	326	35.1	6.86	7.35	3	0	1.548	0.921615	113.7	102.9	97.1	114.3	84.4		5.47018e+06	1009987	194609	2.47303e+06	155813		425407	2.46421e+06	327043	368322		Not Found	High	High	Peak Found	Peak Found	Peak Found	Not Found	Peak Found	Peak Found	High	Peak Found	Not Found
High	O95721	Synaptosomal-associated protein 29 [OS=Homo sapiens]	0	25.245	30	6	12	6	1	258	29	5.81	33.69	6	0	1.547	0.931655	74.12	162.3	37.7	61.25	128.44	3.84117e+06	3.84924e+06	3.45752e+06	2.77006e+06	1.66957e+06	1.15043e+07	2.54252e+06	613688	1.8471e+07	88657	706480	240216	Peak Found	Peak Found	High	High	High	High	High	Peak Found	High	Peak Found	Peak Found	Peak Found
High	Q9NQR4	Omega-amidase NIT2 [OS=Homo sapiens]	0	106.464	74	17	86	17	1	276	30.6	7.21	296.43	17	0	1.547	0.921615	79.47	109.4	90.6	57.42	40.76	2.18589e+07	2.53714e+07	1.38295e+07	2.89048e+07	4.55087e+06	3.53738e+07	1.84028e+07	7.65863e+06	4.92778e+07	602763	1.61259e+07	7.03574e+06	High	High	High	High	High	High	High	High	High	High	High	High
High	P47897	glutamine--tRNA ligase [OS=Homo sapiens]	0	109.313	37	24	50	24	1	775	87.7	7.15	160.86	24	0	1.546	0.922182	118.85	151.3	48.7	72.47	130.67	3.3051e+07	9.5654e+06	1.82948e+07	2.2554e+06	1.44939e+06	2.82174e+07	8.46324e+06	2.42787e+06	7.36347e+07	452183	2.59366e+06	942684	High	Peak Found	High	High	High	High	Peak Found	Peak Found	High	Peak Found	High	Peak Found
High	Q06124	tyrosine-protein phosphatase non-receptor type 11 [OS=Homo sapiens]	0	27.41	13	6	10	6	1	597	68.4	7.3	29.11	6	0	1.546	0.921615	68.54	178	22	55.68	113.13	563589		1.89911e+06	1.33379e+06	291974	2.22106e+06			303009	40153.9	1.03431e+06	61577	High	Not Found	Peak Found	High	Peak Found	High	Not Found	Not Found	Peak Found	Peak Found	High	Peak Found
High	P48668	Keratin, type II cytoskeletal 6C [OS=Homo sapiens]	0	542.843	67	61	1334	4	1	564	60	8	4240.27	61	6	1.546	0.921615	129.42	140.5	59.5	141.13	166.36	3.19986e+08	2.92411e+07	1.38253e+09	1.04645e+07	2.62982e+07	4.59152e+08	3.32228e+07	1.44425e+07	1.62272e+09	1.36074e+07	6.80041e+07	9.65876e+06	High	Peak Found	High	Peak Found	High	High	Peak Found	High	High	Peak Found	High	Peak Found
High	P49327	Fatty acid synthase [OS=Homo sapiens]	0	649.878	48	82	281	82	1	2511	273.3	6.44	1057.46	82	0	1.545	0.921615	130.66	129.8	70.2	83.98	97.57	6.02637e+08	9.86811e+07	2.1634e+08	2.76661e+07	2.94257e+07	2.11536e+08	4.19416e+07	7.02648e+07	7.61795e+08	7.5978e+06	4.29192e+07	4.11982e+07	High	Peak Found	High	High	High	High	Peak Found	High	High	High	High	Peak Found
High	P04899-4	Isoform sGi2 of Guanine nucleotide-binding protein G(i) subunit alpha-2 [OS=Homo sapiens]	0	74.591	40	11	41	7	1	366	41.5	5.99	138.8	11	4	1.545	0.922182	91.28	127.1	72.9	46.26	55.73	5.18456e+07	1.45224e+07	39168335	1.51516e+07	4.16565e+06	2.57352e+07	1.33077e+07	9.17979e+06	7.63955e+07	1.2127e+06	1.14785e+07	5.20975e+06	High	High	High	High	Peak Found	High	Peak Found	Peak Found	High	Peak Found	Peak Found	Peak Found
High	A0A087WSY6	Immunoglobulin kappa variable 3D-15 [OS=Homo sapiens]	0	10.815	26	2	15	1	1	115	12.5	5.19	49.96	2	1	1.543	0.922182	90.47	95.9	104.1	116.66	64.26	5.90474e+06	9.61794e+06	4.84368e+06	3.67076e+06	1.46845e+07	6.57994e+06	1.20432e+07	5.73291e+06	1.13263e+07	159747	7.37783e+06	1.72253e+06	High	High	Not Found	High	Peak Found	High	High	Peak Found	High	Peak Found	High	Peak Found
High	Q9Y224	UPF0568 protein C14orf166 [OS=Homo sapiens]	0	42.774	40	7	14	7	1	244	28.1	6.65	47.16	7	0	1.543	0.922182	137.73	115.8	84.2	95.48	97.41	2.10711e+06	1.62816e+06	1.73218e+06	8.57944e+06	7.84157e+06	1.24246e+07	1.02185e+06	511157	584378	1.44768e+06	9.23456e+06	4.40436e+06	Peak Found	High	High	High	High	High	High	Peak Found	Peak Found	Peak Found	Peak Found	Peak Found
High	P78344-1	Eukaryotic translation initiation factor 4 gamma 2 [OS=Homo sapiens]	0	36.978	12	10	12	10	1	907	102.3	7.14	29.03	10	0	1.54	0.927504	130.94	63.2	136.8	151	139.69	3.01684e+07	7.76201e+06	1.0218e+06	161897		654320	1.68169e+06	1.33327e+06	3.39629e+07	239774	491111		Peak Found	Peak Found	High	Peak Found	Not Found	High	Peak Found	Peak Found	High	Peak Found	Peak Found	Not Found
High	O95989	Diphosphoinositol polyphosphate phosphohydrolase 1 [OS=Homo sapiens]	0	20.431	28	4	7	4	1	172	19.5	6.34	21.92	4	0	1.54	0.92812	101.01	128	72	52.37	58.72	5.14484e+06	4.19782e+06	995710	3.02392e+06	526831	3.12819e+06	3.11188e+06	1.24546e+06	3.88285e+06	88671.3	1.75505e+06	302281	Peak Found	High	Peak Found	High	Peak Found	High	Peak Found	Peak Found	High	Peak Found	High	Peak Found
High	P68104	Elongation factor 1-alpha 1 [OS=Homo sapiens]	0	313.705	67	24	501	24	1	462	50.1	9.01	1874.51	24	0	1.539	0.922182	75.46	127.3	72.7	33.81	48.45	2.68468e+09	9.56037e+08	1.63479e+09	6.52257e+08	3.49883e+08	1.33955e+09	7.26716e+08	3.84557e+08	3.35807e+09	8.14766e+07	4.72669e+08	2.46271e+08	High	High	High	High	High	High	High	High	High	High	High	High
High	P61457	Pterin-4-alpha-carbinolamine dehydratase [OS=Homo sapiens]	0	25.811	42	5	26	5	1	104	12	6.8	57.54	5	0	1.539	0.922182	89.34	115.4	84.6	101.06	49.24	9.8533e+06	4.49403e+06	1.39685e+07	2.22311e+07	3.28829e+06	3.96026e+06	4.76167e+06	4.04001e+06	1.48014e+07	127515	5.48504e+06	1.35979e+06	High	High	High	High	High	High	High	High	High	Peak Found	High	High
High	P20674	Cytochrome c oxidase subunit 5A, mitochondrial [OS=Homo sapiens]	0	50.395	53	7	28	7	1	150	16.8	6.79	87.69	7	0	1.539	0.922182	118.82	105.9	94.1	78.94	72.88	1.15967e+07	6.05453e+06	2.31045e+07	2.15965e+07	3.64999e+06	7.93443e+06	1.02217e+07	9.78504e+06	4.3377e+07	664982	3211002	1.02612e+06	High	High	High	High	High	High	High	High	High	Peak Found	High	Peak Found
High	P48637	glutathione synthetase [OS=Homo sapiens]	0	144.914	58	23	131	23	1	474	52.4	5.92	387.31	23	0	1.539	0.922182	96.43	123.6	76.4	52.31	52.94	8.75418e+07	5.696e+07	7.39866e+07	8.67015e+07	1.43471e+07	5.94256e+07	2.89443e+07	2.64406e+07	1.19248e+08	3.03572e+06	6.84884e+07	8.96844e+06	High	High	High	High	High	High	High	High	High	High	High	High
High	P49419-2	Isoform 2 of Alpha-aminoadipic semialdehyde dehydrogenase [OS=Homo sapiens]	0	217.904	60	23	116	23	1	511	55.3	6.86	438.47	23	0	1.538	0.922182	97.99	124.4	75.6	33.75	78.09	5.16748e+07	4.4145e+07	2.49565e+07	3.16584e+07	1.42564e+07	6.94657e+07	2.90821e+07	8.73496e+06	1.77903e+08	1.46293e+06	5.66793e+07	8.99812e+06	High	High	High	High	High	High	High	High	High	Peak Found	High	High
High	P46776	60S ribosomal protein L27a [OS=Homo sapiens]	0	18.593	28	4	20	4	1	148	16.6	11	55.68	4	0	1.537	0.922182	116.72	141.9	58.1	64.28	81.75	43166008	6.05594e+06	1.92095e+07	2.21667e+06	9.6728e+06	3.15188e+07	2.5112e+07	2.69534e+06	6.26663e+07	1.32718e+06	3.96609e+06	3.34284e+06	High	Peak Found	High	High	High	High	High	Peak Found	High	High	High	High
High	P11216	Glycogen phosphorylase, brain form [OS=Homo sapiens]	0	183.685	45	31	97	23	1	843	96.6	6.86	302.31	31	2	1.537	0.922182	104.73	149.2	50.8	54.9	104.79	1.81748e+07	12186053	1.56883e+07	1.7485e+07	1.45213e+06	2.09791e+07	2.51939e+06	2.97633e+06	5.54153e+07	548193	1.08321e+07	685812	High	High	High	High	Peak Found	High	Peak Found	Peak Found	High	High	High	Peak Found
High	Q96PE7	Methylmalonyl-CoA epimerase, mitochondrial [OS=Homo sapiens]	0.004	3.293	7	1	2	1	1	176	18.7	9.09	6.59	1	0	1.536	0.922182	43.69	110.7	89.3	26.89	48.53				708360	287921	788420					744799	213797	Not Found	Not Found	Not Found	High	Peak Found	Peak Found	Not Found	Not Found	Not Found	Not Found	High	Peak Found
High	O95834-3	Isoform 3 of Echinoderm microtubule-associated protein-like 2 [OS=Homo sapiens]	0	141.555	31	21	78	21	1	850	92	7.06	250.66	21	0	1.535	0.922182	109.66	131.9	68.1	51.54	73.11	5.3526e+07	2.86839e+07	2.54775e+07	3.0686e+07	7.57164e+06	7.62094e+07	9.64659e+06	6.12436e+06	106596516	3.03792e+06	3.6257e+07	3.87255e+06	High	High	High	High	High	High	Peak Found	High	High	High	High	High
High	Q9NX14-2	Isoform 2 of NADH dehydrogenase [ubiquinone] 1 beta subcomplex subunit 11, mitochondrial [OS=Homo sapiens]	0	11.348	21	2	3	2	1	163	18.4	5.24	8.94	2	0	1.535	0.929907	93.23	135.9	64.1	52.16	82.01	7.27903e+06	4.54247e+06	3.55854e+06			1.16499e+06	720868	612515	3.85687e+06		2.52575e+06	2.87151e+06	Peak Found	Peak Found	High	Not Found	Not Found	High	Peak Found	Peak Found	High	Not Found	Peak Found	Peak Found
High	P08758	annexin A5 [OS=Homo sapiens]	0	140.002	70	19	167	18	1	320	35.9	5.05	473.77	19	1	1.535	0.922182	92.16	107.8	92.2	22.35	211.36	1.29036e+08	1.16514e+08	1.22694e+08	5.47045e+07	2.5424e+07	7.0315e+07	2.49735e+09	2.14282e+07	3.13395e+08	6.56664e+06	9.66557e+07	8.48072e+06	High	High	High	High	High	High	High	High	High	High	High	High
High	Q9ULV0	unconventional myosin-Vb [OS=Homo sapiens]	0	45.874	7	10	15	10	1	1848	213.5	7.2	41.31	10	0	1.533	0.922182	94.61	159.2	40.8	70.07	100.2	364878	1.03001e+06	5.22759e+06	2.38739e+06	850456	5.13953e+06	718066	431199	8.59888e+06	50576	1.8255e+06	176697	Peak Found	Peak Found	High	Peak Found	Peak Found	High	Peak Found	Peak Found	High	Peak Found	Peak Found	Peak Found
High	P04222	HLA class I histocompatibility antigen, Cw-3 alpha chain [OS=Homo sapiens]	0	25.805	17	5	16	1	1	366	40.8	6.39	47.64	5	1	1.532	0.922182	70.57	129.6	70.4	43.82	41.85	772768	1.55844e+06	1.20124e+06	450249	768135	1.18879e+06		369684	429569	83757.9	427051	404580	Peak Found	High	High	High	High	Peak Found	Not Found	Peak Found	Peak Found	High	Peak Found	Peak Found
High	Q9UNS2	COP9 signalosome complex subunit 3 [OS=Homo sapiens]	0	11.227	9	3	4	3	1	423	47.8	6.65	11.67	3	0	1.532	0.941624	93.58	78.3	121.7	69.8	68.22	38361.6	458824	475683	615129		761667	728379	438232	3.46381e+06	76244.8	187763	145533	Peak Found	Peak Found	Peak Found	High	Not Found	High	Peak Found	Peak Found	High	Peak Found	Peak Found	Peak Found
High	P01116-2	Isoform 2B of GTPase KRas [OS=Homo sapiens]	0	44.59	45	7	29	3	1	188	21.4	8.12	91.4	7	0	1.531	0.922182	114.79	96.8	103.2	100.61	132.81	4.62048e+07	3.42143e+07	6.94115e+06	5.12411e+06	971011	3.5912e+06	2.67683e+07	1.52004e+07	178559284	76247.9	2.11355e+06	580480	Peak Found	High	High	High	High	High	High	High	High	Peak Found	Peak Found	Peak Found
High	P01591	Immunoglobulin J chain [OS=Homo sapiens]	0	77.917	71	9	217	9	1	159	18.1	5.24	622.82	9	0	1.53	0.922182	98.36	109.3	90.7	82.99	81.36	6.21212e+08	2902627960	6.54303e+08	4.44441e+08	3.3029e+08	6.97507e+08	6.10527e+08	1.05303e+09	1.06584e+09	3.75375e+07	6.34271e+08	7.74555e+07	High	High	High	High	High	High	High	High	High	High	High	High
High	Q9GZM8-2	Isoform 2 of Nuclear distribution protein nudE-like 1 [OS=Homo sapiens]	0	6.495	3	1	3	1	1	367	40.6	5.6	7.68	1	0	1.529	0.921615	90.34	131	69	46.75	96.39	260678	285864	300499	257430	38953.5		158157		1.23503e+06	12649.2		40406.4	Peak Found	Peak Found	High	High	Peak Found	Not Found	Peak Found	Not Found	High	Peak Found	Not Found	Peak Found
High	Q8TAE6	Protein phosphatase 1 regulatory subunit 14C [OS=Homo sapiens]	0.002	4.672	10	1	2	1	1	165	17.8	5.16	5.63	1	0	1.529	0.922182	47.54	115.8	84.2	46.42	29.41				992758	331869	740736					667817	257026	Not Found	Not Found	Not Found	High	High	Peak Found	Not Found	Not Found	Not Found	Not Found	Peak Found	Peak Found
High	P21399	Cytoplasmic aconitate hydratase [OS=Homo sapiens]	0	89.497	27	17	42	17	1	889	98.3	6.68	110.81	17	0	1.529	0.922182	100.37	135.1	64.9	59.03	68.74	1.85864e+07	3.34644e+06	6.20019e+06	9.19004e+06	1.70711e+06	1.52712e+07	1.718e+06	1.18632e+06	2.3792e+07	641692	7.49374e+06	1.69954e+06	High	High	High	High	Peak Found	High	Peak Found	Peak Found	High	High	Peak Found	Peak Found
High	Q9H3K6-1	bola-like protein 2 [OS=Homo sapiens]	0	42.852	62	4	24	4	1	86	10.1	6.52	69.61	4	0	1.529	0.925351	109.84	117.6	82.4	83.7	44.04	3.09258e+06	6.38834e+06	6.23213e+06	1.87448e+07	8.3127e+06	1.32772e+07	9.49094e+06	2.51906e+06	1.45884e+07	335739	4.69909e+06	3.8631e+06	High	High	High	High	High	High	High	High	High	Peak Found	High	High
High	Q9NZD2	glycolipid transfer protein [OS=Homo sapiens]	0	68.019	67	12	70	12	1	209	23.8	7.39	204.36	12	0	1.528	0.922182	96.28	122.6	77.4	103.32	53.17	4.30025e+07	2.6765e+07	3.19068e+07	8.05289e+07	5.31942e+06	2.55576e+07	1.5298e+07	1.03003e+07	9.37139e+07	1.68079e+06	2.42771e+07	5.91719e+06	High	High	High	High	Peak Found	High	High	High	High	High	High	High
High	O00622	Protein CYR61 [OS=Homo sapiens]	0.001	6.044	4	1	3	1	1	381	42	8.21	8.38	1	0	1.528	0.921615	111.25	109.3	90.7	72.98	105.87	3.59391e+06	565867	716672		993035	948190	3.28561e+06	944804	1.3935e+06	102268	347576	91936.1	Peak Found	Peak Found	Peak Found	Not Found	High	Peak Found	High	Peak Found	Peak Found	High	Peak Found	Peak Found
High	P58546	Myotrophin [OS=Homo sapiens]	0	138.831	73	7	147	7	1	118	12.9	5.52	721.52	7	0	1.528	0.922182	83.2	108.2	91.8	83.41	38.21	9.20742e+07	1.29682e+08	5.928e+07	2.07627e+08	3.68541e+07	9.13143e+07	1.069e+08	4.01615e+07	2.21837e+08	3.80346e+06	7.32123e+07	3.54056e+07	High	High	High	High	High	High	High	High	High	High	High	High
High	O95340-2	Isoform B of Bifunctional 3'-phosphoadenosine 5'-phosphosulfate synthase 2 [OS=Homo sapiens]	0	11.424	6	3	3	3	1	619	69.9	8.03	6.42	3	0	1.528	0.922333	0	89.2	110.8		80.03			386640					142866	1.86725e+06				Not Found	Not Found	High	Not Found	Not Found	Not Found	Peak Found	Peak Found	High	Not Found	Peak Found	Not Found
High	A0A0A0MRZ8	immunoglobulin kappa variable 3D-11 [OS=Homo sapiens]	0	22.309	26	2	29	2	1	115	12.6	5.29	100.55	2	0	1.527	0.928236	80.34	125.1	74.9	30.43	66.22	5.95418e+07	9.08516e+07	3.97418e+07	2.75081e+07	2.23231e+07	6.46046e+07	53833767	2.29722e+07	1.19631e+07	2.90727e+06	4.97539e+07	8.11038e+06	High	High	High	High	High	High	High	High	High	High	High	High
High	P40306	Proteasome subunit beta type-10 [OS=Homo sapiens]	0	21.009	7	1	8	1	1	273	28.9	7.81	43.5	1	0	1.526	0.922182	68.02	126	74	31.6	67.25	3.88044e+06	5.42717e+06	3.05414e+06	2.42214e+06	732730	3.86852e+06	4.97128e+06	3.4318e+06	3.77205e+06	208419	1.76341e+06	657418	High	High	High	High	Peak Found	Peak Found	High	Peak Found	Peak Found	Peak Found	Peak Found	High
High	P02810	Salivary acidic proline-rich phosphoprotein 1/2 [OS=Homo sapiens]	0	42.699	27	1	113	1	1	166	17	4.84	869.54	1	0	1.525	0.922182	72.01	122.2	77.8	56.45	60.6	1.27332e+09	1.01185e+09	636997011	241075367	591251866	366900506	443161082	4.22769e+08	6.92954e+08	5.23907e+07	5.02148e+07	458065120	High	High	High	High	High	High	High	High	High	High	High	High
High	Q9BY43-2	Isoform 2 of Charged multivesicular body protein 4a [OS=Homo sapiens]	0	55.52	30	7	25	7	1	265	29.8	5.14	95.46	7	0	1.525	0.922937	88.34	142.8	57.2	83.37	102.5	6.72293e+06	2.62719e+07	9.50406e+06	4.40045e+07	1.32582e+07	3.01012e+07	1.84758e+06	1.97713e+06	1.57106e+07	2.39833e+06	3.81201e+07	7.81287e+06	High	High	High	High	High	High	Peak Found	High	Peak Found	High	High	High
High	P05362	Intercellular adhesion molecule 1 [OS=Homo sapiens]	0	43.523	16	7	14	7	1	532	57.8	7.99	42.77	7	0	1.525	0.922182	119.16	140	60	97.74	99.94	1.72542e+06	2.32326e+06	4.1634e+06	3.11122e+06	5.22093e+06	2.2536e+06	4.25817e+06	175887	1.05731e+06	165016	4.53349e+06	541429	Peak Found	High	High	Peak Found	High	Peak Found	High	Peak Found	Peak Found	Peak Found	Peak Found	High
High	Q9Y4Z0	U6 snRNA-associated Sm-like protein LSm4 [OS=Homo sapiens]	0	23.684	36	6	18	6	1	139	15.3	9.99	32.38	6	0	1.524	0.922182	75.73	140.5	59.5	26.6	58.87	6.11699e+06	7.71137e+06	4.59432e+06	1.93157e+06	2.10877e+06	5.52283e+06	4.09128e+06	621423	3.1657e+06	145462	2.56413e+06	1.81312e+06	High	High	Peak Found	High	High	High	High	High	Peak Found	Peak Found	High	High
High	Q6P1N0	Coiled-coil and C2 domain-containing protein 1A [OS=Homo sapiens]	0	7.347	2	2	4	2	1	951	104	8.09	9.68	2	0	1.523	0.931559	94.96	116.2	83.8	115.89	65.1		637713	4747368	214686	342012	1.04719e+06	1.11672e+06	168818	1.41508e+06	75897.1	224630		High	Peak Found	Peak Found	Peak Found	High	Peak Found	High	High	Peak Found	Peak Found	Peak Found	Peak Found
High	P62937	peptidyl-prolyl cis-trans isomerase A [OS=Homo sapiens]	0	150.742	75	12	438	4	1	165	18	7.81	1296.65	12	11	1.522	0.922182	69.35	123.8	76.2	51.39	42.23	1.74652e+09	801059284	9.04517e+08	1.7956e+09	7.04693e+08	2.09455e+09	1.62513e+09	4.17012e+08	1.36422e+09	1.26781e+08	8.59439e+08	4.59067e+08	High	High	High	High	High	High	High	High	High	High	High	High
High	Q02750	Dual specificity mitogen-activated protein kinase kinase 1 [OS=Homo sapiens]	0	62.751	27	8	28	5	1	393	43.4	6.62	90.48	8	3	1.521	0.922516	85.38	127.2	72.8	57.42	71.05	1.96732e+07	3.57642e+07	1.75816e+07	7.25559e+06	2.02167e+06	1.555e+07	6.3631e+06	1.65048e+07	2.18691e+07	1.4277e+06	4248851	3.60409e+06	High	High	High	High	Peak Found	High	Peak Found	High	High	High	Peak Found	Peak Found
[truncated: 2,387 more rows]

## Sheet: Table S3
Table S3. 602 proteins with high confidence (FDR) and high coverages (>50%). (P values were calculated using protein abundance (columns F-Q) by Mann–Whitney U test.)
[truncated: 602 more rows]

## Sheet: Table S4
Table S4. Correlation between days post-onset and the proteins. (P values were calculated by Spearman's test.)
[truncated: 44 more rows]
